# Supplementary material for: Single-cell RNA sequencing reveals cellular and molecular heterogeneity in fibrocartilaginous enthesis formation
Source: eLife. 2023 Sep 12;12:e85873. doi: 10.7554/eLife.85873 (PMC10513478; doi:10.7554/eLife.85873)
Supplement: Supplementary file 2. [file elife-85873-supp2.zip › Supplementary File 2 Filtered out genes related to Figure 2..csv]

Dissociation-induced genes	Heat shock protein genes	Mitochondria genes		Ribosome genes
1 "Btg2"	1 "Hspd1"	1 "mt-Nd1"		1 "Rpl7"
1 "Atf3"	1 "Hspe1"	1 "mt-Nd2"		1 "Rpl31"
1 "Cebpb"	1 "Hspa14"	1 "mt-Co1"		1 "Rpl37a"
1 "Sat1"	1 "Hspa5"	1 "mt-Co2"		1 "Rps6kc1"
1 "Jun"	1 "Hspa12b"	1 "mt-Atp8"		1 "Rpl7a"
1 "Ubc"	1 "Hspg2"	1 "mt-Atp6"		1 "Rpl12"
1 "Zfp36"	1 "Hsp90b1"	1 "mt-Co3"		1 "Rpl35"
1 "Jund"	1 "Hspa8"	1 "mt-Nd3"		1 "Rps21"
1 "Ier2"	1 "Hsp90aa1"	1 "mt-Nd4l"		1 "Rpl39"
1 "Junb"	1 "Hsp90ab1"	1 "mt-Nd5"		1 "Rpl10"
1 "Gadd45g"	1 "Hspd1"	1 "mt-Nd6"		1 "Rps4x"
1 "Nfkbia"	1 "Hspe1"	1 "mt-Cytb"		1 "Rps27"
1 "Zfp36l1"	1 "Hspa5"	1 "mt-Nd1"		1 "Rpl34"
1 "Fos"	1 "Hspb11"	1 "mt-Nd2"		1 "Rps20"
1 "Dusp1"	1 "Hspg2"	1 "mt-Co1"		1 "Rps6"
1 "Btg2"	1 "Hsp90b1"	1 "mt-Co2"		1 "Rps8"
1 "Sat1"	1 "Hspa8"	1 "mt-Atp8"		1 "Rpl22"
1 "Jun"	1 "Hspa4"	1 "mt-Atp6"		1 "Rpl9"
1 "Ubc"	1 "Hsp90ab1"	1 "mt-Co3"		1 "Rpl5"
1 "Fosb"	1 "Hspd1"	1 "mt-Nd3"		1 "Rplp0"
1 "Jund"	1 "Hspe1"	1 "mt-Nd4l"		1 "Rpl6"
1 "Ier2"	1 "Hspa14"	1 "mt-Nd4"		1 "Rpl21"
1 "Actg1"	1 "Hsp90b1"	1 "mt-Nd5"		1 "Rpl32"
1 "Zfp36l1"	1 "Hspa8"	1 "mt-Nd6"		1 "Rpl28"
1 "Fos"	1 "Hsp90ab1"	1 "mt-Cytb"		1 "Rps5"
1 "Btg2"	1 "Hspd1"	1 "mt-Nd1"		1 "Rps19"
1 "Atf3"	1 "Hspe1"	1 "mt-Nd2"		1 "Rps16"
1 "Jun"	1 "Hspa12b"	1 "mt-Co1"		1 "Rps11"
1 "Ubc"	1 "Hspb1"	1 "mt-Co2"		1 "Rpl13a"
1 "Fosb"	1 "Hspa8"	1 "mt-Atp8"		1 "Rps17"
1 "Jund"	1 "Hsp90aa1"	1 "mt-Atp6"		1 "Rps3"
1 "Ier2"	1 "Hspd1"	1 "mt-Co3"		1 "Rplp2"
1 "Fos"	1 "Hspe1"	1 "mt-Nd3"		1 "Rpl41"
1 "Dusp1"	1 "Hspa5"	1 "mt-Nd4l"		1 "Rps26"
1 "Btg2"	1 "Hspb11"	1 "mt-Nd4"		1 "Rpl18a"
1 "Cebpb"	1 "Hspg2"	1 "mt-Nd5"		1 "Rpl13"
1 "Errfi1"	1 "Hsp90b1"	1 "mt-Nd6"		1 "Rps24"
1 "Jund"	1 "Hspa8"	1 "mt-Cytb"		1 "Rpl36a-ps1"
1 "Actg1"	1 "Hsp90ab1"	1 "mt-Nd1"		1 "Rps25"
1 "Zfp36l1"	1 "Hspd1"	1 "mt-Nd2"		1 "Rpl4"
1 "Btg2"	1 "Hspe1"	1 "mt-Co1"		1 "Rps27l"
1 "Atf3"	1 "Hspa14"	1 "mt-Co2"		1 "Rpl29"
1 "Jun"	1 "Hspb11"	1 "mt-Atp8"		1 "Rpl14"
1 "Errfi1"	1 "Hspg2"	1 "mt-Atp6"		1 "Rps27a"
1 "Fosb"	1 "Hspa8"	1 "mt-Co3"		1 "Rpl26"
1 "Zfp36"	1 "Hspa2"	1 "mt-Nd3"		1 "Rpl23"
1 "Ier2"	1 "Hsp90aa1"	1 "mt-Nd4l"		1 "Rpl38"
1 "Junb"	1 "Hsp90ab1"	1 "mt-Nd4"		1 "Rps23"
1 "Mt2"	1 "Hspd1"	1 "mt-Nd5"		1 "Rps29"
1 "Mt1"	1 "Hspa5"	1 "mt-Nd6"		1 "Rpl36al"
1 "Actg1"	1 "Hsp90ab1"	1 "mt-Cytb"		1 "Rpl35a"
1 "Zfp36l1"	1 "Hspd1"	1 "mt-Nd1"		1 "Rps10"
1 "Fos"	1 "Hsp90aa1"	1 "mt-Nd2"		1 "Rps28"
1 "Btg2"	1 "Hspd1"	1 "mt-Co1"		1 "Rpl36"
1 "Atf3"	1 "Hspe1"	1 "mt-Co2"		1 "Rpl17"
1 "Cebpb"	1 "Hspa5"	1 "mt-Atp8"		1 "Rpl7"
1 "Sat1"	1 "Hspb1"	1 "mt-Atp6"		1 "Rpl31"
1 "Errfi1"	1 "Hspa8"	1 "mt-Co3"		1 "Rpl37a"
1 "Ubc"	1 "Hspa2"	1 "mt-Nd3"		1 "Rps6kc1"
1 "Fosb"	1 "Hspd1"	1 "mt-Nd4l"		1 "Rpl7a"
1 "Zfp36"	1 "Hspe1"	1 "mt-Nd4"		1 "Rpl12"
1 "Ppp1r15a"	1 "Hspa14"	1 "mt-Nd6"		1 "Rpl35"
1 "Jund"	1 "Hspa5"	1 "mt-Cytb"		1 "Rps21"
1 "Mt2"	1 "Hspa12b"	1 "mt-Nd1"		1 "Rpl39"
1 "Mt1"	1 "Hspg2"	1 "mt-Nd2"		1 "Rpl10"
1 "Actg1"	1 "Hsp90b1"	1 "mt-Co1"		1 "Rps4x"
1 "Fos"	1 "Hspa8"	1 "mt-Co2"		1 "Rpl22l1"
1 "Ier3"	1 "Hsp90aa1"	1 "mt-Atp8"		1 "Rps3a1"
1 "Egr1"	1 "Hsp90ab1"	1 "mt-Atp6"		1 "Rps20"
1 "Btg2"	1 "Hspd1"	1 "mt-Co3"		1 "Rps8"
1 "Atf3"	1 "Hspe1"	1 "mt-Nd3"		1 "Rpl22"
1 "Jun"	1 "Hspa5"	1 "mt-Nd4l"		1 "Rplp0"
1 "Ubc"	1 "Hspb11"	1 "mt-Nd4"		1 "Rpl6"
1 "Jund"	1 "Hspg2"	1 "mt-Nd5"		1 "Rpl32"
1 "Btg2"	1 "Hsp90b1"	1 "mt-Nd1"		1 "Rps9"
1 "Jun"	1 "Hspa8"	1 "mt-Nd2"		1 "Rps12"
1 "Nfkbia"	1 "Hspa4"	1 "mt-Co1"		1 "Rps15"
1 "Btg2"	1 "Hsp90ab1"	1 "mt-Co2"		1 "Rpl13"
1 "Atf3"	1 "Hspd1"	1 "mt-Atp6"		1 "Rpl23a"
1 "Cebpb"	1 "Hspe1"	1 "mt-Nd1"		1 "Rpl35a"
1 "Sat1"	1 "Hspa14"	1 "mt-Nd2"		1 "Rpl7"
1 "Jun"	1 "Hsp90b1"	1 "mt-Co1"		1 "Rpl31"
1 "Errfi1"	1 "Hspa8"	1 "mt-Co2"		1 "Rpl37a"
1 "Ubc"	1 "Hsp90ab1"	1 "mt-Atp8"		1 "Rps6kc1"
1 "Fosb"	1 "Hspd1"	1 "mt-Nd5"		1 "Rpl7a"
1 "Jund"	1 "Hspe1"	1 "mt-Nd1"		1 "Rpl12"
1 "Mt2"	1 "Hspa12b"	1 "mt-Nd2"		1 "Rpl35"
1 "Mt1"	1 "Hspb1"	1 "mt-Co1"		1 "Rps21"
1 "Fos"	1 "Hspa8"	1 "mt-Co2"		1 "Rpl39"
1 "Cebpd"	1 "Hsp90aa1"	1 "mt-Atp6"		1 "Rpl10"
1 "Btg2"	1 "Hspd1"	1 "mt-Nd3"		1 "Rps4x"
1 "Atf3"	1 "Hspe1"	1 "mt-Cytb"		1 "Rpl22l1"
1 "Cebpb"	1 "Hspa5"	1 "mt-Nd1"		1 "Rps3a1"
1 "Sat1"	1 "Hspb11"	1 "mt-Nd2"		1 "Rps20"
1 "Jun"	1 "Hspg2"	1 "mt-Co1"		1 "Rps8"
1 "Ubc"	1 "Hsp90b1"	1 "mt-Co2"		1 "Rpl11"
1 "Zfp36"	1 "Hspa8"	1 "mt-Atp8"		1 "Rpl22"
1 "Jund"	1 "Hsp90ab1"	1 "mt-Atp6"		1 "Rpl9"
1 "Ier2"	1 "Hspd1"	1 "mt-Co3"		1 "Rpl5"
1 "Junb"	1 "Hspe1"	1 "mt-Nd4l"		1 "Rplp0"
1 "Gadd45g"	1 "Hspa14"	1 "mt-Nd4"		1 "Rpl6"
1 "Nfkbia"	1 "Hspb11"	1 "mt-Nd5"		1 "Rps9"
1 "Zfp36l1"	1 "Hspg2"	1 "mt-Nd1"		1 "Rps5"
1 "Fos"	1 "Hspa8"	1 "mt-Nd2"		1 "Rps19"
1 "Dusp1"	1 "Hspa2"	1 "mt-Co1"		1 "Rps16"
1 "Btg2"	1 "Hsp90aa1"	1 "mt-Co2"		1 "Rps11"
1 "Sat1"	1 "Hsp90ab1"	1 "mt-Atp8"		1 "Rps17"
1 "Jun"	1 "Hspd1"	1 "mt-Atp6"		1 "Rps12"
1 "Ubc"	1 "Hspa5"	1 "mt-Co3"		1 "Rps15"
1 "Fosb"	1 "Hsp90ab1"	1 "mt-Nd3"		1 "Rpl41"
1 "Jund"	1 "Hspd1"	1 "mt-Nd4l"		1 "Rps26"
1 "Ier2"	1 "Hsp90aa1"	1 "mt-Nd5"		1 "Rpl18a"
1 "Actg1"	1 "Hspd1"	1 "mt-Nd6"		1 "Rps24"
1 "Zfp36l1"	1 "Hspe1"	1 "mt-Cytb"		1 "Rpl10-ps3"
1 "Fos"	1 "Hspa5"	1 "mt-Nd1"		1 "Rplp1"
1 "Btg2"	1 "Hspb1"	1 "mt-Nd2"		1 "Rpl29"
1 "Atf3"	1 "Hspa8"	1 "mt-Co1"		1 "Rpl26"
1 "Jun"	1 "Hspa2"	1 "mt-Co2"		1 "Rpl23"
1 "Ubc"		1 "mt-Atp8"		1 "Rps29"
1 "Fosb"		1 "mt-Atp6"		1 "Rpl37"
1 "Jund"		1 "mt-Co3"		1 "Rpl30"
1 "Ier2"		1 "mt-Nd3"		1 "Rpl3"
1 "Fos"		1 "mt-Nd4l"		1 "Rpl35a"
1 "Dusp1"		1 "mt-Nd4"		1 "Rps2"
1 "Btg2"		1 "mt-Nd5"		1 "Rps28"
1 "Cebpb"		1 "mt-Nd6"		1 "Rpl17"
1 "Errfi1"		1 "mt-Cytb"		1 "Rpl7"
1 "Jund"		1 "mt-Nd1"		1 "Rpl31"
1 "Actg1"		1 "mt-Nd2"		1 "Rpl37a"
1 "Zfp36l1"		1 "mt-Co1"		1 "Rps6kc1"
1 "Btg2"		1 "mt-Co2"		1 "Rpl7a"
1 "Atf3"		1 "mt-Atp8"		1 "Rpl12"
1 "Jun"		1 "mt-Atp6"		1 "Rpl35"
1 "Errfi1"		1 "mt-Co3"		1 "Rps21"
1 "Fosb"		1 "mt-Nd3"		1 "Rpl39"
1 "Zfp36"		1 "mt-Nd4l"		1 "Rps4x"
1 "Ier2"		1 "mt-Nd4"		1 "Rpl36a"
1 "Junb"		1 "mt-Nd5"		1 "Rps27"
1 "Mt2"		1 "mt-Nd6"		1 "Rpl34"
1 "Mt1"		1 "mt-Cytb"		1 "Rps20"
1 "Actg1"		1 "mt-Nd1"		1 "Rps8"
1 "Zfp36l1"		1 "mt-Nd2"		1 "Rpl11"
1 "Fos"		1 "mt-Co1"		1 "Rpl22"
1 "Btg2"		1 "mt-Co2"		1 "Rpl5"
1 "Atf3"		1 "mt-Atp8"		1 "Rpl32"
1 "Cebpb"		1 "mt-Atp6"		1 "Rps9"
1 "Sat1"		1 "mt-Co3"		1 "Rps19"
1 "Errfi1"		1 "mt-Nd3"		1 "Rpl41"
1 "Ubc"		1 "mt-Nd4l"		1 "Rpl13"
1 "Fosb"		1 "mt-Nd4"		1 "Rpl36a-ps1"
1 "Zfp36"		1 "mt-Nd5"		1 "Rpl4"
1 "Ppp1r15a"		1 "mt-Nd6"		1 "Rps27l"
1 "Jund"		1 "mt-Cytb"		1 "Rps27a"
1 "Mt2"		1 "mt-Nd1"		1 "Rps29"
1 "Mt1"		1 "mt-Nd2"		1 "Rps28"
1 "Actg1"		1 "mt-Co1"		1 "Rpl7"
1 "Fos"		1 "mt-Co2"		1 "Rpl31"
1 "Ier3"		1 "mt-Atp8"		1 "Rpl37a"
1 "Egr1"		1 "mt-Atp6"		1 "Rps6kc1"
1 "Btg2"		1 "mt-Co3"		1 "Rpl7a"
1 "Atf3"		1 "mt-Nd3"		1 "Rpl12"
1 "Jun"		1 "mt-Nd4l"		1 "Rpl35"
1 "Ubc"		1 "mt-Nd4"		1 "Rps21"
1 "Jund"		1 "mt-Nd6"		1 "Rpl39"
1 "Btg2"		1 "mt-Cytb"		1 "Rpl10"
1 "Jun"		1 "mt-Nd1"		1 "Rps4x"
1 "Nfkbia"		1 "mt-Nd2"		1 "Rpl36a"
1 "Btg2"		1 "mt-Co1"		1 "Rps6ka3"
1 "Atf3"		1 "mt-Co2"		1 "Rps3a1"
1 "Cebpb"		1 "mt-Atp8"		1 "Rps27"
1 "Sat1"		1 "mt-Atp6"		1 "Rpl34"
1 "Jun"		1 "mt-Co3"		1 "Rps20"
1 "Errfi1"		1 "mt-Nd3"		1 "Rps8"
1 "Ubc"		1 "mt-Nd4l"		1 "Rpl9"
1 "Fosb"		1 "mt-Nd4"		1 "Rplp0"
1 "Jund"		1 "mt-Nd5"		1 "Rpl6"
1 "Mt2"		1 "mt-Nd1"		1 "Rps9"
1 "Mt1"		1 "mt-Nd2"		1 "Rpl28"
1 "Fos"		1 "mt-Co1"		1 "Rps11"
1 "Cebpd"		1 "mt-Co2"		1 "Rpl13a"
		1 "mt-Atp6"		1 "Rpl18"
		1 "mt-Nd1"		1 "Rps17"
		1 "mt-Nd2"		1 "Rps13"
		1 "mt-Co1"		1 "Rps15a"
		1 "mt-Co2"		1 "Rpl41"
		1 "mt-Atp8"		1 "Rpl13"
		1 "mt-Nd5"		1 "Rps24"
		1 "mt-Nd1"		1 "Rps25"
		1 "mt-Nd2"		1 "Rpl23a"
		1 "mt-Co1"		1 "Rpl27"
		1 "mt-Co2"		1 "Rps23"
		1 "mt-Atp6"		1 "Rps29"
		1 "mt-Nd3"		1 "Rps28"
		1 "mt-Cytb"		1 "Rpl36"
		1 "mt-Nd1"		1 "Rps14"
		1 "mt-Nd2"		1 "Rpl7"
		1 "mt-Co1"		1 "Rpl31"
		1 "mt-Co2"		1 "Rpl37a"
		1 "mt-Atp8"		1 "Rps6kc1"
		1 "mt-Atp6"		1 "Rpl7a"
		1 "mt-Co3"		1 "Rpl12"
		1 "mt-Nd4l"		1 "Rpl35"
		1 "mt-Nd4"		1 "Rps21"
		1 "mt-Nd5"		1 "Rpl39"
				1 "Rpl10"
				1 "Rps4x"
				1 "Rpl36a"
				1 "Rpl22l1"
				1 "Rps3a1"
				1 "Rps27"
				1 "Rps20"
				1 "Rps6"
				1 "Rps8"
				1 "Rpl11"
				1 "Rpl22"
				1 "Rpl9"
				1 "Rpl5"
				1 "Rplp0"
				1 "Rpl32"
				1 "Rps9"
				1 "Rpl28"
				1 "Rps5"
				1 "Rps16"
				1 "Rpl13a"
				1 "Rps17"
				1 "Rpl27a"
				1 "Rps13"
				1 "Rps15a"
				1 "Rpl41"
				1 "Rps26"
				1 "Rpl18a"
				1 "Rps24"
				1 "Rpl36a-ps1"
				1 "Rps25"
				1 "Rplp1"
				1 "Rpl4"
				1 "Rps27rt"
				1 "Rpsa"
				1 "Rps27a"
				1 "Rpl23"
				1 "Rpl19"
				1 "Rpl27"
				1 "Rps23"
				1 "Rps7"
				1 "Rps29"
				1 "Rpl37"
				1 "Rpl8"
				1 "Rps10"
				1 "Rpl10a"
				1 "Rps14"
				1 "Rpl7"
				1 "Rpl37a"
				1 "Rpl35"
				1 "Rps20"
				1 "Rps2"
				1 "Rpl7"
				1 "Rpl31"
				1 "Rpl37a"
				1 "Rpl35"
				1 "Rpl39"
				1 "Rpl6"
				1 "Rps26"
				1 "Rpl38"
				1 "Rps28"
				1 "Rpl7"
				1 "Rps21"
				1 "Rps20"
				1 "Rpl7"
				1 "Rpl31"
				1 "Rpl37a"
				1 "Rps6kc1"
				1 "Rpl7a"
				1 "Rpl12"
				1 "Rps21"
				1 "Rps4x"
				1 "Rpl36a"
				1 "Rps6ka3"
				1 "Rps3a1"
				1 "Rps6"
				1 "Rpl11"
				1 "Rpl22"
				1 "Rpl9"
				1 "Rpl21"
				1 "Rps11"
				1 "Rps13"
				1 "Rpl41"
				1 "Rpl13"
				1 "Rplp1"
				1 "Rpl29"
				1 "Rps27a"
				1 "Rpl23"
				1 "Rps29"
				1 "Rpl3"
				1 "Rpl7"
				1 "Rpl31"
				1 "Rpl37a"
				1 "Rps6kc1"
				1 "Rpl7a"
				1 "Rpl12"
				1 "Rpl35"
				1 "Rps21"
				1 "Rpl39"
				1 "Rpl10"
				1 "Rps4x"
				1 "Rps27"
				1 "Rpl34"
				1 "Rps20"
				1 "Rps6"
				1 "Rps8"
				1 "Rpl22"
				1 "Rpl9"
				1 "Rpl5"
				1 "Rplp0"
				1 "Rpl6"
				1 "Rpl21"
				1 "Rpl32"
				1 "Rpl28"
				1 "Rps5"
				1 "Rps19"
				1 "Rps16"
				1 "Rps11"
				1 "Rpl13a"
				1 "Rps17"
				1 "Rps3"
				1 "Rplp2"
				1 "Rpl41"
				1 "Rps26"
				1 "Rpl18a"
				1 "Rpl13"
				1 "Rps24"
				1 "Rpl36a-ps1"
				1 "Rps25"
				1 "Rpl4"
				1 "Rps27l"
				1 "Rpl29"
				1 "Rpl14"
				1 "Rps27a"
				1 "Rpl26"
				1 "Rpl23"
				1 "Rpl38"
				1 "Rps23"
				1 "Rps29"
				1 "Rpl36al"
				1 "Rpl35a"
				1 "Rps10"
				1 "Rps28"
				1 "Rpl36"
				1 "Rpl17"
				1 "Rpl7"
				1 "Rpl31"
				1 "Rpl37a"
				1 "Rps6kc1"
				1 "Rpl7a"
				1 "Rpl12"
				1 "Rpl35"
				1 "Rps21"
				1 "Rpl39"
				1 "Rpl10"
				1 "Rps4x"
				1 "Rpl22l1"
				1 "Rps3a1"
				1 "Rps20"
				1 "Rps8"
				1 "Rpl22"
				1 "Rplp0"
				1 "Rpl6"
				1 "Rpl32"
				1 "Rps9"
				1 "Rps12"
				1 "Rps15"
				1 "Rpl13"
				1 "Rpl23a"
				1 "Rpl35a"
				1 "Rpl7"
				1 "Rpl31"
				1 "Rpl37a"
				1 "Rps6kc1"
				1 "Rpl7a"
				1 "Rpl12"
				1 "Rpl35"
				1 "Rps21"
				1 "Rpl39"
				1 "Rpl10"
				1 "Rps4x"
				1 "Rpl22l1"
				1 "Rps3a1"
				1 "Rps20"
				1 "Rps8"
				1 "Rpl11"
				1 "Rpl22"
				1 "Rpl9"
				1 "Rpl5"
				1 "Rplp0"
				1 "Rpl6"
				1 "Rps9"
				1 "Rps5"
				1 "Rps19"
				1 "Rps16"
				1 "Rps11"
				1 "Rps17"
				1 "Rps12"
				1 "Rps15"
				1 "Rpl41"
				1 "Rps26"
				1 "Rpl18a"
				1 "Rps24"
				1 "Rpl10-ps3"
				1 "Rplp1"
				1 "Rpl29"
				1 "Rpl26"
				1 "Rpl23"
				1 "Rps29"
				1 "Rpl37"
				1 "Rpl30"
				1 "Rpl3"
				1 "Rpl35a"
				1 "Rps2"
				1 "Rps28"
				1 "Rpl17"
				1 "Rpl7"
				1 "Rpl31"
				1 "Rpl37a"
				1 "Rps6kc1"
				1 "Rpl7a"
				1 "Rpl12"
				1 "Rpl35"
				1 "Rps21"
				1 "Rpl39"
				1 "Rps4x"
				1 "Rpl36a"
				1 "Rps27"
				1 "Rpl34"
				1 "Rps20"
				1 "Rps8"
				1 "Rpl11"
				1 "Rpl22"
				1 "Rpl5"
				1 "Rpl32"
				1 "Rps9"
				1 "Rps19"
				1 "Rpl41"
				1 "Rpl13"
				1 "Rpl36a-ps1"
				1 "Rpl4"
				1 "Rps27l"
				1 "Rps27a"
				1 "Rps29"
				1 "Rps28"
				1 "Rpl7"
				1 "Rpl31"
				1 "Rpl37a"
				1 "Rps6kc1"
				1 "Rpl7a"
				1 "Rpl12"
				1 "Rpl35"
				1 "Rps21"
				1 "Rpl39"
				1 "Rpl10"
				1 "Rps4x"
				1 "Rpl36a"
				1 "Rps6ka3"
				1 "Rps3a1"
				1 "Rps27"
				1 "Rpl34"
				1 "Rps20"
				1 "Rps8"
				1 "Rpl9"
				1 "Rplp0"
				1 "Rpl6"
				1 "Rps9"
				1 "Rpl28"
				1 "Rps11"
				1 "Rpl13a"
				1 "Rpl18"
				1 "Rps17"
				1 "Rps13"
				1 "Rps15a"
				1 "Rpl41"
				1 "Rpl13"
				1 "Rps24"
				1 "Rps25"
				1 "Rpl23a"
				1 "Rpl27"
				1 "Rps23"
				1 "Rps29"
				1 "Rps28"
				1 "Rpl36"
				1 "Rps14"
				1 "Rpl7"
				1 "Rpl31"
				1 "Rpl37a"
				1 "Rps6kc1"
				1 "Rpl7a"
				1 "Rpl12"
				1 "Rpl35"
				1 "Rps21"
				1 "Rpl39"
				1 "Rpl10"
				1 "Rps4x"
				1 "Rpl36a"
				1 "Rpl22l1"
				1 "Rps3a1"
				1 "Rps27"
				1 "Rps20"
				1 "Rps6"
				1 "Rps8"
				1 "Rpl11"
				1 "Rpl22"
				1 "Rpl9"
				1 "Rpl5"
				1 "Rplp0"
				1 "Rpl32"
				1 "Rps9"
				1 "Rpl28"
				1 "Rps5"
				1 "Rps16"
				1 "Rpl13a"
				1 "Rps17"
				1 "Rpl27a"
				1 "Rps13"
				1 "Rps15a"
				1 "Rpl41"
				1 "Rps26"
				1 "Rpl18a"
				1 "Rps24"
				1 "Rpl36a-ps1"
				1 "Rps25"
				1 "Rplp1"
				1 "Rpl4"
				1 "Rps27rt"
				1 "Rpsa"
				1 "Rps27a"
				1 "Rpl23"
				1 "Rpl19"
				1 "Rpl27"
				1 "Rps23"
				1 "Rps7"
				1 "Rps29"
				1 "Rpl37"
				1 "Rpl8"
				1 "Rps10"
				1 "Rpl10a"
				1 "Rps14"
				1 "Rpl7"
				1 "Rpl37a"
				1 "Rpl35"
				1 "Rps20"
				1 "Rps2"
				1 "Rpl7"
				1 "Rpl31"
				1 "Rpl37a"
				1 "Rpl35"
				1 "Rpl39"
				1 "Rpl6"
				1 "Rps26"
				1 "Rpl38"
				1 "Rps28"
				1 "Rpl7"
				1 "Rps21"
				1 "Rps20"
				1 "Rpl7"
				1 "Rpl31"
				1 "Rpl37a"
				1 "Rps6kc1"
				1 "Rpl7a"
				1 "Rpl12"
				1 "Rps21"
				1 "Rps4x"
				1 "Rpl36a"
				1 "Rps6ka3"
				1 "Rps3a1"
				1 "Rps6"
				1 "Rpl11"
				1 "Rpl22"
				1 "Rpl9"
				1 "Rpl21"
				1 "Rps11"
				1 "Rps13"
				1 "Rpl41"
				1 "Rpl13"
				1 "Rplp1"
				1 "Rpl29"
				1 "Rps27a"
				1 "Rpl23"
				1 "Rps29"
				1 "Rpl3"
