# Supplementary material for: Single-cell RNA sequencing reveals cellular and molecular heterogeneity in fibrocartilaginous enthesis formation
Source: eLife. 2023 Sep 12;12:e85873. doi: 10.7554/eLife.85873 (PMC10513478; doi:10.7554/eLife.85873)
Supplement: Supplementary file 3. [file elife-85873-supp3.zip]

Archive with 1 entries (1 files):
- Supplementary File 3 Cluster markers related to Figure 2..csv
