# Supplementary material for: Single-cell RNA sequencing reveals cellular and molecular heterogeneity in fibrocartilaginous enthesis formation
Source: eLife. 2023 Sep 12;12:e85873. doi: 10.7554/eLife.85873 (PMC10513478; doi:10.7554/eLife.85873)
Supplement: Supplementary file 3. [file elife-85873-supp3.zip › Supplementary File 3 Cluster markers related to Figure 2..csv]

p_val	avg_log2FC	pct.1	pct.2	p_val_adj	cluster	gene
3.31E-168	1.051751017	0.936	0.425	5.11E-164	BTJ tenocytes	Fmod
1.57E-139	1.040891728	0.93	0.602	2.43E-135	BTJ tenocytes	Thbs4
2.76E-130	1.082631448	0.695	0.311	4.26E-126	BTJ tenocytes	Cilp2
3.62E-122	1.483328497	0.735	0.395	5.59E-118	BTJ tenocytes	Prg4
3.41E-121	0.978132554	0.809	0.419	5.27E-117	BTJ tenocytes	Comp
4.55E-113	0.701994595	0.995	0.872	7.03E-109	BTJ tenocytes	Igfbp7
1.31E-101	0.841355062	0.731	0.333	2.02E-97	BTJ tenocytes	Kera
6.36E-96	0.645015844	0.803	0.467	9.83E-92	BTJ tenocytes	Ecm2
1.79E-94	1.227582714	0.443	0.165	2.76E-90	BTJ tenocytes	Chad
2.62E-91	0.5749013	0.827	0.492	4.04E-87	BTJ tenocytes	Ndufa4l2
1.26E-88	1.456606497	0.556	0.28	1.95E-84	BTJ tenocytes	Clu
9.67E-81	0.810716506	0.913	0.65	1.49E-76	BTJ tenocytes	Mgp
1.29E-80	0.533902507	0.721	0.38	1.99E-76	BTJ tenocytes	Cpxm2
1.55E-71	0.570707107	0.534	0.267	2.40E-67	BTJ tenocytes	Il33
3.49E-69	0.416074444	0.819	0.459	5.40E-65	BTJ tenocytes	Tnmd
5.75E-69	0.331238505	0.282	0.09	8.88E-65	BTJ tenocytes	Ccdc3
1.68E-66	0.866918369	0.871	0.708	2.60E-62	BTJ tenocytes	Prelp
6.19E-66	0.726162897	0.716	0.475	9.56E-62	BTJ tenocytes	Tsc22d3
3.32E-63	0.833222354	0.625	0.348	5.13E-59	BTJ tenocytes	Cxcl14
3.02E-59	0.472235667	0.791	0.543	4.67E-55	BTJ tenocytes	Plod2
5.42E-58	0.450296443	0.55	0.291	8.38E-54	BTJ tenocytes	Tspan2
1.46E-57	0.508611328	0.407	0.186	2.26E-53	BTJ tenocytes	Crispld1
8.64E-56	0.907330847	0.965	0.962	1.33E-51	BTJ tenocytes	Cst3
1.26E-55	0.35980065	0.355	0.151	1.95E-51	BTJ tenocytes	Atp6v0a4
1.42E-54	0.544094722	0.874	0.578	2.19E-50	BTJ tenocytes	1500015O10Rik
2.45E-52	0.378396726	0.467	0.242	3.79E-48	BTJ tenocytes	Ank
6.15E-52	0.477549657	0.757	0.499	9.51E-48	BTJ tenocytes	Col15a1
2.94E-49	0.473662048	0.999	0.994	4.54E-45	BTJ tenocytes	Col1a1
4.90E-49	0.388971997	0.914	0.695	7.58E-45	BTJ tenocytes	Abi3bp
8.77E-47	0.562956216	0.677	0.469	1.35E-42	BTJ tenocytes	Nrep
6.37E-46	0.308958999	0.294	0.123	9.84E-42	BTJ tenocytes	Fgf9
1.35E-45	0.268668285	0.327	0.145	2.09E-41	BTJ tenocytes	Itga1
6.24E-45	0.412516953	0.769	0.562	9.65E-41	BTJ tenocytes	Gng11
1.16E-44	0.304040737	0.512	0.282	1.80E-40	BTJ tenocytes	Enpp1
1.57E-44	0.398742474	1	1	2.43E-40	BTJ tenocytes	Sparc
2.41E-44	0.448949119	0.854	0.631	3.72E-40	BTJ tenocytes	S100a4
2.55E-40	0.368880318	0.997	0.979	3.95E-36	BTJ tenocytes	Bgn
3.90E-40	0.422881827	1	0.994	6.02E-36	BTJ tenocytes	Col1a2
1.96E-39	0.349792496	0.299	0.135	3.03E-35	BTJ tenocytes	Chodl
2.03E-38	0.382260616	0.975	0.894	3.14E-34	BTJ tenocytes	Col6a2
2.44E-37	0.255649736	0.859	0.52	3.77E-33	BTJ tenocytes	Col11a1
7.58E-36	0.685792393	0.634	0.445	1.17E-31	BTJ tenocytes	Ctgf
6.69E-34	0.341029173	0.617	0.395	1.03E-29	BTJ tenocytes	Fibin
3.49E-33	0.318329387	0.646	0.436	5.39E-29	BTJ tenocytes	Fxyd5
5.98E-33	0.250233587	0.607	0.369	9.25E-29	BTJ tenocytes	Scx
2.12E-32	0.373702105	0.669	0.503	3.27E-28	BTJ tenocytes	4930523C07Rik
4.56E-32	0.349883011	0.56	0.349	7.05E-28	BTJ tenocytes	Acan
7.06E-30	0.349759633	0.999	0.998	1.09E-25	BTJ tenocytes	Malat1
1.63E-29	0.303085169	0.707	0.524	2.53E-25	BTJ tenocytes	Ssc5d
1.40E-27	0.312294764	0.986	0.912	2.16E-23	BTJ tenocytes	Col6a1
9.17E-26	0.274202751	0.533	0.342	1.42E-21	BTJ tenocytes	Clec11a
3.82E-23	0.492131842	0.885	0.903	5.90E-19	BTJ tenocytes	Dcn
6.11E-23	0.274424943	0.663	0.514	9.45E-19	BTJ tenocytes	Trps1
7.45E-23	0.760599151	0.753	0.652	1.15E-18	BTJ tenocytes	Lars2
1.74E-22	0.629084129	0.27	0.152	2.70E-18	BTJ tenocytes	Apoe
1.99E-22	0.317638669	0.283	0.152	3.07E-18	BTJ tenocytes	Scrg1
2.59E-22	0.280564888	0.736	0.581	4.00E-18	BTJ tenocytes	Fhl1
3.80E-22	0.26087483	0.735	0.572	5.87E-18	BTJ tenocytes	Sdc4
4.26E-22	0.264243723	0.654	0.51	6.58E-18	BTJ tenocytes	Cpq
1.10E-21	0.27026701	0.555	0.41	1.69E-17	BTJ tenocytes	Pkd2
5.78E-21	0.304177983	0.769	0.649	8.93E-17	BTJ tenocytes	Slc38a2
1.31E-20	0.250793883	0.896	0.804	2.02E-16	BTJ tenocytes	Ptgis
5.35E-20	0.260209925	0.603	0.459	8.27E-16	BTJ tenocytes	Dkk3
1.02E-19	0.320747567	0.349	0.218	1.58E-15	BTJ tenocytes	Sox9
1.20E-19	0.317643196	0.663	0.53	1.86E-15	BTJ tenocytes	Htra3
1.35E-18	0.293189806	0.939	0.828	2.09E-14	BTJ tenocytes	Col6a3
2.74E-18	0.314185596	0.706	0.586	4.23E-14	BTJ tenocytes	Pam
1.30E-17	0.315229918	0.666	0.551	2.01E-13	BTJ tenocytes	Mfge8
1.92E-17	0.278861325	0.587	0.471	2.96E-13	BTJ tenocytes	Tob1
2.82E-17	0.252659191	0.713	0.597	4.36E-13	BTJ tenocytes	Zbtb20
6.67E-17	0.509521457	0.999	0.995	1.03E-12	BTJ tenocytes	Gm42418
1.96E-16	0.254706551	0.601	0.477	3.03E-12	BTJ tenocytes	Klf9
2.02E-16	1.786556306	0.438	0.326	3.13E-12	BTJ tenocytes	Gm26917
2.22E-16	0.312092469	0.559	0.421	3.43E-12	BTJ tenocytes	Tnc
3.12E-16	0.312089947	0.832	0.755	4.82E-12	BTJ tenocytes	Gpx1
5.46E-16	0.272675937	0.851	0.768	8.44E-12	BTJ tenocytes	Crip2
9.71E-16	0.281260504	0.559	0.427	1.50E-11	BTJ tenocytes	Col16a1
1.00E-14	0.402273335	0.569	0.463	1.55E-10	BTJ tenocytes	Timp3
1.43E-13	0.304068522	0.782	0.675	2.21E-09	BTJ tenocytes	Klf2
8.77E-12	0.443134599	0.436	0.337	1.35E-07	BTJ tenocytes	Spon2
3.87E-11	0.540989423	0.364	0.27	5.98E-07	BTJ tenocytes	Wif1
7.39E-10	0.323887606	0.285	0.204	1.14E-05	BTJ tenocytes	Col8a1
8.57E-10	0.262774419	0.385	0.304	1.32E-05	BTJ tenocytes	Scara3
1.02E-09	0.27883708	0.558	0.461	1.57E-05	BTJ tenocytes	Neat1
1.55E-09	0.419309603	0.796	0.787	2.39E-05	BTJ tenocytes	Serpinf1
0	2.514265631	0.986	0.48	0	BTJ chondrocytes	Ndufa4l2
0	1.670763301	0.967	0.517	0	BTJ chondrocytes	Mif
0	1.530200085	0.695	0.11	0	BTJ chondrocytes	Scrg1
0	1.262318646	0.685	0.108	0	BTJ chondrocytes	Cox4i2
0	0.98077199	0.525	0.078	0	BTJ chondrocytes	Barx2
0	0.948389537	0.675	0.128	0	BTJ chondrocytes	Slc16a3
1.60E-295	1.506457304	0.917	0.478	2.48E-291	BTJ chondrocytes	Fam162a
1.84E-292	1.766676713	0.947	0.609	2.84E-288	BTJ chondrocytes	Higd1a
5.08E-278	1.187831052	0.792	0.257	7.86E-274	BTJ chondrocytes	Bnip3
1.04E-254	1.190463005	0.971	0.638	1.60E-250	BTJ chondrocytes	Pkm
1.10E-237	1.368246656	0.931	0.485	1.69E-233	BTJ chondrocytes	Col15a1
2.86E-234	1.223053841	0.977	0.765	4.42E-230	BTJ chondrocytes	Ldha
8.19E-227	1.200848783	0.868	0.32	1.27E-222	BTJ chondrocytes	Acan
1.05E-215	1.093927034	0.926	0.524	1.62E-211	BTJ chondrocytes	P4ha1
1.01E-205	1.020034773	1	0.979	1.57E-201	BTJ chondrocytes	Bgn
3.83E-205	1.05757876	0.827	0.417	5.93E-201	BTJ chondrocytes	Pgk1
2.29E-202	1.132175769	0.952	0.567	3.54E-198	BTJ chondrocytes	Htra1
1.64E-192	0.890632571	0.845	0.344	2.53E-188	BTJ chondrocytes	Pdgfrl
2.25E-190	0.986854899	0.896	0.56	3.48E-186	BTJ chondrocytes	Tpi1
3.64E-189	0.988329606	0.997	0.873	5.63E-185	BTJ chondrocytes	Igfbp7
5.01E-186	1.419847594	0.895	0.416	7.75E-182	BTJ chondrocytes	Comp
1.17E-178	1.033920333	0.972	0.429	1.81E-174	BTJ chondrocytes	Fmod
2.83E-177	1.084805067	0.82	0.304	4.37E-173	BTJ chondrocytes	Cilp2
2.29E-173	0.791003729	0.747	0.274	3.54E-169	BTJ chondrocytes	Tspan2
9.14E-172	0.607872774	0.526	0.136	1.41E-167	BTJ chondrocytes	Atp6v0a4
4.54E-168	0.948692222	1	1	7.01E-164	BTJ chondrocytes	Sparc
4.93E-168	0.536420264	0.336	0.056	7.62E-164	BTJ chondrocytes	Car9
1.92E-156	0.921674473	0.799	0.334	2.97E-152	BTJ chondrocytes	Cxcl14
4.87E-152	0.787953949	0.987	0.878	7.53E-148	BTJ chondrocytes	Gapdh
1.58E-146	0.629592393	0.568	0.185	2.45E-142	BTJ chondrocytes	Sdc3
3.67E-143	0.787535649	0.811	0.351	5.67E-139	BTJ chondrocytes	Scx
1.67E-139	0.690290579	0.811	0.375	2.59E-135	BTJ chondrocytes	Cgref1
1.60E-135	0.825461258	0.825	0.524	2.48E-131	BTJ chondrocytes	Pgam1
3.67E-134	0.781642064	0.842	0.484	5.67E-130	BTJ chondrocytes	Eno1
1.69E-132	0.995854524	0.89	0.457	2.61E-128	BTJ chondrocytes	Tnmd
1.35E-129	0.946673152	0.999	0.994	2.08E-125	BTJ chondrocytes	Col1a1
4.86E-129	0.657347571	0.727	0.338	7.51E-125	BTJ chondrocytes	Gm17455
3.25E-124	1.341143967	0.511	0.162	5.02E-120	BTJ chondrocytes	Chad
4.65E-123	0.893275518	1	0.994	7.19E-119	BTJ chondrocytes	Col1a2
2.08E-122	0.636200861	0.98	0.927	3.22E-118	BTJ chondrocytes	Bsg
3.99E-122	1.185776237	0.618	0.245	6.17E-118	BTJ chondrocytes	Wif1
5.22E-122	0.561549741	0.645	0.264	8.06E-118	BTJ chondrocytes	Sdc1
1.31E-117	0.724170134	0.703	0.327	2.02E-113	BTJ chondrocytes	Clec11a
7.96E-116	0.800271214	0.95	0.516	1.23E-111	BTJ chondrocytes	Col11a1
6.12E-115	0.907197645	0.932	0.607	9.45E-111	BTJ chondrocytes	Thbs4
9.12E-115	0.430086177	0.388	0.104	1.41E-110	BTJ chondrocytes	Ooep
4.21E-111	0.596299779	0.717	0.374	6.50E-107	BTJ chondrocytes	Plod1
1.63E-109	0.782715395	0.802	0.423	2.52E-105	BTJ chondrocytes	Fxyd5
1.06E-107	0.642452062	0.941	0.751	1.63E-103	BTJ chondrocytes	Aldoa
7.90E-106	0.813740378	0.847	0.541	1.22E-101	BTJ chondrocytes	Plod2
4.88E-105	0.610646137	0.67	0.324	7.55E-101	BTJ chondrocytes	Ninj1
4.61E-104	0.645529255	0.987	0.894	7.12E-100	BTJ chondrocytes	Col6a2
1.55E-102	0.875634816	0.934	0.577	2.39E-98	BTJ chondrocytes	1500015O10Rik
7.80E-99	0.534167848	0.625	0.293	1.20E-94	BTJ chondrocytes	Tmem45a
9.96E-99	0.485048787	0.492	0.18	1.54E-94	BTJ chondrocytes	Crispld1
4.27E-98	0.498555582	0.787	0.378	6.59E-94	BTJ chondrocytes	Cpxm2
1.19E-96	0.575633	0.259	0.055	1.84E-92	BTJ chondrocytes	Clec3a
1.96E-96	0.723308992	0.971	0.826	3.03E-92	BTJ chondrocytes	Col6a3
3.58E-95	0.635775286	0.886	0.543	5.53E-91	BTJ chondrocytes	Thbs2
2.97E-93	0.570903637	0.994	0.913	4.59E-89	BTJ chondrocytes	Col6a1
4.61E-91	0.685607254	0.917	0.605	7.12E-87	BTJ chondrocytes	Col12a1
1.35E-89	0.542407312	0.841	0.468	2.08E-85	BTJ chondrocytes	Ecm2
8.21E-89	0.894968586	0.744	0.404	1.27E-84	BTJ chondrocytes	Tnc
2.04E-87	0.710131717	0.951	0.695	3.15E-83	BTJ chondrocytes	Abi3bp
3.99E-87	0.320575286	0.333	0.097	6.16E-83	BTJ chondrocytes	Pfkl
2.25E-85	0.617782133	0.781	0.501	3.47E-81	BTJ chondrocytes	Hif1a
2.14E-83	0.51746055	0.907	0.672	3.31E-79	BTJ chondrocytes	Fkbp7
2.24E-81	0.777846468	0.708	0.341	3.47E-77	BTJ chondrocytes	Kera
2.51E-81	0.696033992	0.84	0.558	3.88E-77	BTJ chondrocytes	Gng11
1.13E-79	0.343319248	0.383	0.13	1.75E-75	BTJ chondrocytes	Tceal3
2.93E-79	0.494578011	0.91	0.706	4.53E-75	BTJ chondrocytes	Tspan3
3.07E-78	0.476404976	0.97	0.894	4.74E-74	BTJ chondrocytes	Ssr4
2.40E-77	0.524556502	0.586	0.278	3.71E-73	BTJ chondrocytes	Enpp1
3.48E-77	1.03887283	0.585	0.281	5.37E-73	BTJ chondrocytes	Clu
3.88E-77	0.5619057	0.441	0.177	6.00E-73	BTJ chondrocytes	Wwp2
1.15E-74	0.359370729	0.375	0.129	1.78E-70	BTJ chondrocytes	Crispld2
4.12E-73	0.548779138	0.95	0.799	6.37E-69	BTJ chondrocytes	Ptgis
2.22E-71	0.590926276	0.521	0.235	3.43E-67	BTJ chondrocytes	Acta2
1.31E-70	0.495223398	0.777	0.499	2.03E-66	BTJ chondrocytes	Cpq
2.96E-70	0.541764477	0.48	0.219	4.57E-66	BTJ chondrocytes	Faap20
1.75E-69	0.893253477	0.679	0.392	2.71E-65	BTJ chondrocytes	Fibin
2.23E-69	0.464617353	0.94	0.762	3.45E-65	BTJ chondrocytes	Rcn3
5.32E-68	0.444729284	0.642	0.327	8.22E-64	BTJ chondrocytes	Itgbl1
5.62E-68	0.272353543	0.262	0.075	8.68E-64	BTJ chondrocytes	Fry
7.35E-67	0.454756999	0.604	0.343	1.14E-62	BTJ chondrocytes	Egln1
5.91E-66	0.478490076	0.806	0.542	9.13E-62	BTJ chondrocytes	Itm2c
1.01E-65	0.459346611	0.843	0.59	1.56E-61	BTJ chondrocytes	Snhg18
2.26E-65	0.443971118	0.815	0.515	3.50E-61	BTJ chondrocytes	Ssc5d
9.95E-64	0.372787798	0.727	0.401	1.54E-59	BTJ chondrocytes	Prg4
6.96E-63	0.465425485	0.751	0.463	1.08E-58	BTJ chondrocytes	Fam46a
2.01E-62	0.57443951	0.799	0.568	3.11E-58	BTJ chondrocytes	Sdc4
3.01E-62	0.329067654	0.381	0.148	4.66E-58	BTJ chondrocytes	Stk26
4.49E-62	0.480397776	0.881	0.673	6.94E-58	BTJ chondrocytes	Copz2
1.89E-61	0.355964141	0.555	0.272	2.91E-57	BTJ chondrocytes	Ctsh
6.25E-61	0.488146896	0.743	0.508	9.66E-57	BTJ chondrocytes	Trps1
6.57E-60	0.49467801	0.469	0.207	1.02E-55	BTJ chondrocytes	Sox9
2.08E-59	0.364206434	0.492	0.233	3.22E-55	BTJ chondrocytes	Sdk2
5.98E-59	0.432272799	0.95	0.798	9.24E-55	BTJ chondrocytes	Selenos
2.99E-58	0.29634387	0.365	0.144	4.62E-54	BTJ chondrocytes	Itga1
3.80E-58	0.361642102	0.33	0.124	5.88E-54	BTJ chondrocytes	4933400C23Rik
1.74E-55	0.471329282	0.529	0.272	2.68E-51	BTJ chondrocytes	Il33
2.13E-54	0.409773936	0.716	0.465	3.29E-50	BTJ chondrocytes	Nucb2
3.18E-54	0.437116987	0.301	0.107	4.92E-50	BTJ chondrocytes	Hapln1
1.12E-53	0.355746406	0.632	0.352	1.73E-49	BTJ chondrocytes	Creb3l1
4.41E-53	0.449240342	0.553	0.299	6.81E-49	BTJ chondrocytes	Rflnb
3.70E-51	0.485925393	0.807	0.537	5.72E-47	BTJ chondrocytes	Fxyd6
1.20E-50	0.366606366	0.604	0.336	1.86E-46	BTJ chondrocytes	Fbn2
1.13E-49	0.644912474	0.64	0.362	1.74E-45	BTJ chondrocytes	Mfap4
4.33E-48	0.458982784	0.902	0.766	6.70E-44	BTJ chondrocytes	Ckb
7.20E-48	0.261635281	0.348	0.147	1.11E-43	BTJ chondrocytes	Guca1a
4.97E-47	0.800193642	0.57	0.291	7.69E-43	BTJ chondrocytes	Col2a1
1.48E-45	0.392861047	0.787	0.554	2.29E-41	BTJ chondrocytes	Matn2
1.80E-45	0.466581366	0.791	0.572	2.78E-41	BTJ chondrocytes	Loxl2
2.14E-41	0.359880449	0.569	0.351	3.31E-37	BTJ chondrocytes	Marveld1
5.84E-41	0.323423462	0.792	0.582	9.02E-37	BTJ chondrocytes	Fkbp10
6.61E-41	0.395566705	0.425	0.213	1.02E-36	BTJ chondrocytes	Fam180a
4.21E-40	0.39195225	0.867	0.659	6.51E-36	BTJ chondrocytes	Tgfbi
4.97E-40	0.461579141	0.52	0.309	7.68E-36	BTJ chondrocytes	Id2
5.85E-40	0.25660807	0.36	0.171	9.04E-36	BTJ chondrocytes	Aldh18a1
2.15E-38	0.288208609	0.452	0.247	3.32E-34	BTJ chondrocytes	Pycr1
5.22E-38	0.332550637	0.679	0.467	8.06E-34	BTJ chondrocytes	Crtap
2.33E-37	0.362426103	0.828	0.664	3.59E-33	BTJ chondrocytes	Prdx4
6.67E-37	0.510693788	0.771	0.609	1.03E-32	BTJ chondrocytes	Pmepa1
3.15E-36	0.251427111	0.387	0.194	4.87E-32	BTJ chondrocytes	E130114P18Rik
4.25E-36	0.326641424	0.607	0.407	6.57E-32	BTJ chondrocytes	Pkd2
6.72E-36	0.328764439	0.802	0.64	1.04E-31	BTJ chondrocytes	Lman1
1.90E-35	0.27666044	0.406	0.214	2.93E-31	BTJ chondrocytes	Tmem97
4.06E-35	0.298416579	0.654	0.434	6.27E-31	BTJ chondrocytes	Plpp1
7.72E-35	0.255000266	0.986	0.961	1.19E-30	BTJ chondrocytes	Serpinh1
9.02E-35	0.266858714	0.446	0.247	1.39E-30	BTJ chondrocytes	Ank
2.69E-34	0.305778256	0.944	0.855	4.15E-30	BTJ chondrocytes	Ostc
4.62E-34	0.318243857	0.713	0.517	7.13E-30	BTJ chondrocytes	Kdelr3
2.10E-33	0.310184732	0.662	0.455	3.25E-29	BTJ chondrocytes	Dkk3
3.76E-33	0.302933286	0.652	0.453	5.81E-29	BTJ chondrocytes	Herpud1
1.46E-32	0.2945829	0.916	0.806	2.26E-28	BTJ chondrocytes	Dap
1.65E-32	0.281314938	0.402	0.221	2.55E-28	BTJ chondrocytes	Ivns1abp
3.84E-32	0.343368232	0.629	0.421	5.93E-28	BTJ chondrocytes	Col16a1
5.55E-32	0.29569975	0.585	0.396	8.57E-28	BTJ chondrocytes	Gpi1
9.78E-32	0.285977643	0.61	0.412	1.51E-27	BTJ chondrocytes	Slc39a13
6.12E-31	0.30518208	0.604	0.415	9.46E-27	BTJ chondrocytes	Pkd1
6.20E-31	0.376648321	0.962	0.929	9.58E-27	BTJ chondrocytes	Rrbp1
2.25E-30	0.274933476	0.942	0.846	3.48E-26	BTJ chondrocytes	Tmed3
2.60E-30	0.331219788	0.596	0.408	4.02E-26	BTJ chondrocytes	Sulf2
2.61E-30	0.263804782	0.852	0.705	4.04E-26	BTJ chondrocytes	Ift20
4.77E-30	0.280848174	0.722	0.538	7.38E-26	BTJ chondrocytes	P3h4
2.55E-29	0.390554609	0.362	0.197	3.94E-25	BTJ chondrocytes	Col8a1
7.71E-29	0.257394189	0.992	0.973	1.19E-24	BTJ chondrocytes	Sec61g
6.62E-27	0.259156445	0.431	0.261	1.02E-22	BTJ chondrocytes	Scd2
6.90E-27	0.262391909	0.682	0.498	1.07E-22	BTJ chondrocytes	Card19
9.87E-27	0.293783984	0.833	0.69	1.53E-22	BTJ chondrocytes	Tceal9
2.10E-26	0.317945401	0.888	0.817	3.25E-22	BTJ chondrocytes	P4hb
1.34E-22	0.251217712	0.97	0.961	2.08E-18	BTJ chondrocytes	Cst3
2.78E-22	0.268057918	0.877	0.77	4.29E-18	BTJ chondrocytes	Hdlbp
3.08E-22	0.260522409	0.917	0.803	4.76E-18	BTJ chondrocytes	Vkorc1
1.22E-21	0.254368799	0.653	0.49	1.88E-17	BTJ chondrocytes	Rora
1.82E-21	0.279846238	0.486	0.323	2.82E-17	BTJ chondrocytes	Basp1
2.91E-21	0.251738132	0.939	0.794	4.49E-17	BTJ chondrocytes	Fndc1
3.85E-21	0.318484307	0.787	0.643	5.95E-17	BTJ chondrocytes	Tubb2a
1.60E-20	0.316351186	0.551	0.404	2.47E-16	BTJ chondrocytes	Lgalsl
1.78E-20	0.259903642	0.624	0.47	2.75E-16	BTJ chondrocytes	Aig1
2.39E-20	0.285601224	0.771	0.672	3.69E-16	BTJ chondrocytes	Prelid1
4.03E-20	0.284457445	0.657	0.503	6.23E-16	BTJ chondrocytes	Ccnd2
1.00E-19	0.250953107	0.716	0.58	1.55E-15	BTJ chondrocytes	Nfic
5.86E-19	0.281809124	0.658	0.506	9.06E-15	BTJ chondrocytes	4930523C07Rik
2.43E-18	0.54717021	0.279	0.166	3.75E-14	BTJ chondrocytes	Rbp4
3.10E-18	0.27983846	0.955	0.891	4.79E-14	BTJ chondrocytes	Pcolce
8.53E-18	0.390363129	0.989	0.955	1.32E-13	BTJ chondrocytes	Col5a2
1.15E-15	0.326003904	0.638	0.501	1.78E-11	BTJ chondrocytes	C1qtnf3
3.77E-12	0.443960866	0.449	0.371	5.82E-08	BTJ chondrocytes	P4ha2
1.35E-09	0.572094619	0.625	0.557	2.09E-05	BTJ chondrocytes	Mfge8
6.74E-09	0.267894386	0.797	0.718	1.04E-04	BTJ chondrocytes	Prelp
0	1.48303901	0.828	0.362	0	Enthesoblasts	Lgals3
0	1.466760767	0.872	0.364	0	Enthesoblasts	Anxa8
0	1.414401781	0.559	0.101	0	Enthesoblasts	Crabp2
0	1.37765922	0.99	0.823	0	Enthesoblasts	Txn1
0	1.365029464	1	0.929	0	Enthesoblasts	S100a10
0	1.336906103	0.986	0.691	0	Enthesoblasts	Tspo
0	1.33032885	0.775	0.32	0	Enthesoblasts	Aqp1
0	1.294397783	0.999	0.861	0	Enthesoblasts	Anxa2
0	1.289079312	1	0.932	0	Enthesoblasts	Crip1
0	1.152422253	0.902	0.45	0	Enthesoblasts	Capg
0	1.123826755	0.995	0.905	0	Enthesoblasts	Calm1
0	1.001784151	0.999	0.966	0	Enthesoblasts	Cd9
0	0.939908756	0.987	0.821	0	Enthesoblasts	Clic1
2.85E-286	0.91476275	0.997	0.928	4.40E-282	Enthesoblasts	Anxa5
4.56E-286	1.087638593	0.832	0.452	7.05E-282	Enthesoblasts	Pdlim4
1.58E-284	1.065089602	0.976	0.735	2.45E-280	Enthesoblasts	Crip2
2.36E-280	0.887313874	0.991	0.86	3.65E-276	Enthesoblasts	Lmna
1.41E-279	0.997974634	0.982	0.779	2.17E-275	Enthesoblasts	Cavin3
5.31E-277	0.876270141	0.998	0.947	8.21E-273	Enthesoblasts	Emp3
3.99E-276	1.054023171	0.978	0.735	6.17E-272	Enthesoblasts	Anxa1
7.65E-272	0.90438099	0.964	0.713	1.18E-267	Enthesoblasts	Tagln2
2.53E-271	1.428607658	0.936	0.596	3.91E-267	Enthesoblasts	S100a4
1.92E-254	1.198873764	0.944	0.658	2.96E-250	Enthesoblasts	Tppp3
3.59E-253	0.79200578	0.516	0.144	5.55E-249	Enthesoblasts	Ociad2
1.59E-249	0.92112494	0.881	0.547	2.45E-245	Enthesoblasts	Msn
5.86E-244	0.955435787	0.776	0.375	9.05E-240	Enthesoblasts	Phlda3
5.69E-240	0.730492608	0.993	0.92	8.80E-236	Enthesoblasts	Pfn1
4.11E-239	0.9128835	1	0.915	6.36E-235	Enthesoblasts	S100a6
2.34E-233	0.952855812	0.789	0.422	3.62E-229	Enthesoblasts	Cav1
1.09E-231	0.723722682	0.649	0.257	1.68E-227	Enthesoblasts	Lrrfip1
1.44E-222	1.069289193	0.775	0.391	2.23E-218	Enthesoblasts	Fxyd5
2.02E-218	0.761648663	0.846	0.523	3.12E-214	Enthesoblasts	Rnh1
1.58E-214	0.754756008	0.934	0.659	2.45E-210	Enthesoblasts	Myadm
8.78E-206	0.734236168	0.948	0.711	1.36E-201	Enthesoblasts	Uqcc2
3.61E-200	0.745861052	0.828	0.498	5.59E-196	Enthesoblasts	Plec
9.24E-199	0.849335097	0.985	0.905	1.43E-194	Enthesoblasts	Dstn
1.01E-192	0.744179254	0.858	0.534	1.57E-188	Enthesoblasts	Glud1
7.98E-192	0.794763882	0.944	0.724	1.23E-187	Enthesoblasts	Gpx1
8.68E-190	0.772777975	0.999	0.978	1.34E-185	Enthesoblasts	Vim
2.54E-189	0.535290354	1	0.997	3.92E-185	Enthesoblasts	Ppia
2.02E-185	0.802624092	0.768	0.411	3.12E-181	Enthesoblasts	Cd44
2.53E-185	0.753317133	0.936	0.701	3.91E-181	Enthesoblasts	Ppp1r14b
1.19E-182	0.80067754	0.946	0.739	1.84E-178	Enthesoblasts	Emp1
5.20E-182	0.689849566	0.714	0.38	8.03E-178	Enthesoblasts	Actn4
1.26E-177	0.77457529	0.987	0.88	1.94E-173	Enthesoblasts	S100a11
1.97E-175	0.560119597	0.997	0.928	3.05E-171	Enthesoblasts	Ptms
9.59E-175	0.61542627	0.953	0.781	1.48E-170	Enthesoblasts	Cfl1
4.01E-174	0.958533516	0.76	0.421	6.19E-170	Enthesoblasts	Ugp2
6.52E-173	1.747403467	0.356	0.089	1.01E-168	Enthesoblasts	Slurp1
2.68E-169	0.697050574	0.828	0.516	4.14E-165	Enthesoblasts	Cyb5r3
2.24E-168	0.468019433	0.263	0.045	3.47E-164	Enthesoblasts	Kcnn4
1.05E-167	0.607270263	0.846	0.552	1.62E-163	Enthesoblasts	Ran
6.19E-163	0.547078796	0.468	0.161	9.57E-159	Enthesoblasts	Plaur
9.26E-162	1.194018847	0.788	0.521	1.43E-157	Enthesoblasts	Tm4sf1
2.32E-161	0.766249821	0.98	0.825	3.59E-157	Enthesoblasts	Ahnak
2.81E-160	0.583427006	0.855	0.591	4.35E-156	Enthesoblasts	Arpc2
3.66E-156	0.563845002	0.867	0.598	5.65E-152	Enthesoblasts	Plp2
6.18E-154	0.661051452	0.604	0.287	9.55E-150	Enthesoblasts	Ezr
5.59E-153	0.552021608	0.972	0.879	8.63E-149	Enthesoblasts	Eif5a
7.92E-152	0.831429784	0.521	0.206	1.22E-147	Enthesoblasts	Sbsn
2.63E-148	0.620635657	0.967	0.871	4.06E-144	Enthesoblasts	Gapdh
3.49E-147	0.777299251	0.87	0.518	5.39E-143	Enthesoblasts	Ecm1
2.91E-144	0.469489433	0.408	0.135	4.50E-140	Enthesoblasts	Ano1
8.63E-143	0.503277624	0.968	0.854	1.33E-138	Enthesoblasts	Rhoa
6.34E-140	0.583834624	0.781	0.495	9.80E-136	Enthesoblasts	Kif5b
1.69E-136	0.756541155	0.845	0.627	2.61E-132	Enthesoblasts	Sh3bgrl3
1.44E-135	0.481589053	0.505	0.211	2.23E-131	Enthesoblasts	Mcub
2.45E-134	0.485597191	0.71	0.409	3.79E-130	Enthesoblasts	Tbcb
3.26E-133	0.71171424	0.995	0.967	5.05E-129	Enthesoblasts	Tmsb4x
3.46E-131	0.436978808	0.465	0.182	5.35E-127	Enthesoblasts	Mras
4.58E-130	0.462189428	0.432	0.162	7.08E-126	Enthesoblasts	Homer2
8.77E-130	0.50846384	0.972	0.918	1.36E-125	Enthesoblasts	Hint1
1.48E-129	0.5222028	0.713	0.414	2.29E-125	Enthesoblasts	Agpat4
1.33E-128	0.517803085	0.888	0.694	2.06E-124	Enthesoblasts	Psma3
1.51E-126	0.598386425	0.887	0.625	2.34E-122	Enthesoblasts	Serpinb6a
4.57E-125	0.53210557	0.638	0.346	7.06E-121	Enthesoblasts	Tmem43
9.82E-125	0.529973759	0.976	0.892	1.52E-120	Enthesoblasts	Dynll1
9.87E-124	0.498598118	0.412	0.151	1.53E-119	Enthesoblasts	2200002D01Rik
1.61E-123	0.53734757	0.998	0.984	2.49E-119	Enthesoblasts	Actb
9.41E-123	0.475293506	0.695	0.398	1.45E-118	Enthesoblasts	Ehd2
1.23E-121	0.54060505	0.832	0.571	1.89E-117	Enthesoblasts	Cavin1
2.46E-121	0.509215036	0.899	0.687	3.80E-117	Enthesoblasts	Ybx3
3.81E-120	0.552720419	0.796	0.542	5.88E-116	Enthesoblasts	Fermt2
8.47E-119	0.557587142	0.826	0.585	1.31E-114	Enthesoblasts	Ywhaq
6.11E-118	0.485536516	0.594	0.308	9.44E-114	Enthesoblasts	Trim47
7.26E-118	0.742822837	0.918	0.789	1.12E-113	Enthesoblasts	Tuba1a
2.90E-117	0.495987804	0.808	0.529	4.48E-113	Enthesoblasts	Cast
5.83E-117	0.558954768	0.856	0.646	9.01E-113	Enthesoblasts	Tpm4
8.86E-117	0.47432589	0.687	0.394	1.37E-112	Enthesoblasts	Cltb
1.44E-115	0.736522822	0.696	0.416	2.22E-111	Enthesoblasts	Mgst3
6.23E-115	1.132235965	0.924	0.803	9.62E-111	Enthesoblasts	Nupr1
4.76E-114	0.791444075	0.647	0.358	7.36E-110	Enthesoblasts	Cd55
6.43E-114	0.487265884	0.654	0.371	9.94E-110	Enthesoblasts	Flna
3.15E-113	0.455128204	0.847	0.627	4.87E-109	Enthesoblasts	Arhgdia
5.98E-113	0.540723419	0.894	0.742	9.25E-109	Enthesoblasts	Aldoa
1.67E-112	0.471871737	0.698	0.437	2.59E-108	Enthesoblasts	Actr3
1.94E-112	0.541973768	0.792	0.552	3.00E-108	Enthesoblasts	Rtn4
6.71E-112	0.569009391	0.637	0.352	1.04E-107	Enthesoblasts	Cdh13
3.13E-111	0.619004375	0.619	0.34	4.83E-107	Enthesoblasts	Tnfrsf12a
4.33E-111	0.999750885	0.761	0.499	6.69E-107	Enthesoblasts	Cdkn1a
5.29E-111	0.622023175	0.999	0.998	8.18E-107	Enthesoblasts	Ptma
2.33E-110	0.473921225	0.934	0.773	3.61E-106	Enthesoblasts	Myl12a
9.36E-110	0.637856318	0.955	0.872	1.45E-105	Enthesoblasts	Prdx1
1.80E-109	0.453583567	0.638	0.358	2.79E-105	Enthesoblasts	Capn2
1.19E-108	0.431976028	0.467	0.208	1.84E-104	Enthesoblasts	Avpi1
5.73E-108	0.862794089	0.948	0.874	8.86E-104	Enthesoblasts	Fn1
1.39E-107	0.441607374	0.67	0.391	2.14E-103	Enthesoblasts	Cycs
1.11E-106	0.523030531	0.876	0.679	1.72E-102	Enthesoblasts	Rhoc
1.26E-106	0.491787021	0.796	0.564	1.94E-102	Enthesoblasts	Psmb3
2.60E-105	0.384942768	0.473	0.21	4.02E-101	Enthesoblasts	Slc35e4
2.79E-105	0.455871537	0.825	0.622	4.30E-101	Enthesoblasts	Psmb5
1.45E-103	0.339897815	0.674	0.359	2.24E-99	Enthesoblasts	Ugdh
3.15E-103	0.554662547	0.677	0.414	4.86E-99	Enthesoblasts	Tubb4b
2.06E-102	0.552587577	0.837	0.631	3.19E-98	Enthesoblasts	Dbi
5.62E-100	0.507571512	0.747	0.5	8.68E-96	Enthesoblasts	Clic4
2.99E-98	0.414043944	0.902	0.738	4.63E-94	Enthesoblasts	Uqcrq
1.09E-97	0.483910877	0.735	0.472	1.68E-93	Enthesoblasts	Eno1
6.55E-97	0.500975183	0.726	0.475	1.01E-92	Enthesoblasts	Bax
9.72E-96	0.438705564	0.682	0.42	1.50E-91	Enthesoblasts	Ywhah
1.21E-95	0.726157647	0.89	0.711	1.86E-91	Enthesoblasts	Vcan
2.59E-95	0.452927523	0.723	0.471	4.01E-91	Enthesoblasts	Rock2
6.14E-95	0.474740466	0.836	0.642	9.49E-91	Enthesoblasts	Ywhaz
1.82E-94	0.522456972	0.661	0.419	2.81E-90	Enthesoblasts	Myof
3.23E-94	0.608059979	0.529	0.292	4.99E-90	Enthesoblasts	Prr13
5.13E-94	0.411978478	0.89	0.732	7.92E-90	Enthesoblasts	Ywhae
1.52E-92	0.419522577	0.46	0.219	2.35E-88	Enthesoblasts	Itga5
1.65E-91	0.435170591	0.831	0.648	2.55E-87	Enthesoblasts	Psma2
9.40E-90	0.616410301	0.463	0.227	1.45E-85	Enthesoblasts	Mgll
3.77E-89	0.603011263	0.646	0.386	5.82E-85	Enthesoblasts	Ackr3
4.81E-88	0.50900208	0.721	0.478	7.44E-84	Enthesoblasts	4930523C07Rik
1.11E-87	0.481368386	0.461	0.229	1.72E-83	Enthesoblasts	Cd151
3.55E-87	0.453071441	0.911	0.778	5.48E-83	Enthesoblasts	Arpc1b
7.92E-86	0.408487812	0.511	0.27	1.22E-81	Enthesoblasts	Baiap2
3.30E-85	0.375155136	0.926	0.804	5.11E-81	Enthesoblasts	Cdc42
3.76E-85	0.397072176	0.543	0.296	5.80E-81	Enthesoblasts	11-Sep
1.88E-84	0.457163345	0.754	0.531	2.91E-80	Enthesoblasts	Cd109
2.74E-84	0.581396376	0.855	0.665	4.23E-80	Enthesoblasts	H2-D1
3.51E-83	0.72085346	0.607	0.363	5.42E-79	Enthesoblasts	Uap1
3.95E-83	0.481107802	0.781	0.602	6.10E-79	Enthesoblasts	Iqgap1
5.97E-83	0.413703566	0.708	0.474	9.22E-79	Enthesoblasts	Card19
6.70E-83	0.371564595	0.429	0.2	1.04E-78	Enthesoblasts	Glipr2
1.17E-82	0.530944507	0.756	0.562	1.81E-78	Enthesoblasts	Bzw1
2.15E-82	0.533692498	0.608	0.377	3.33E-78	Enthesoblasts	Lgalsl
2.63E-82	0.39686004	0.867	0.7	4.06E-78	Enthesoblasts	Dynlrb1
3.72E-82	0.4248788	0.692	0.45	5.75E-78	Enthesoblasts	Atp2b1
2.43E-80	0.434441404	0.895	0.79	3.75E-76	Enthesoblasts	Atox1
1.46E-79	0.375056892	0.715	0.49	2.25E-75	Enthesoblasts	Vdac1
1.66E-79	0.367001244	0.729	0.505	2.56E-75	Enthesoblasts	Ube2m
7.51E-79	0.667931168	0.399	0.19	1.16E-74	Enthesoblasts	Inhba
8.20E-79	0.381078804	0.801	0.606	1.27E-74	Enthesoblasts	Cox5a
9.55E-79	0.455138078	0.59	0.374	1.48E-74	Enthesoblasts	Eif6
1.25E-78	0.452824094	0.692	0.473	1.94E-74	Enthesoblasts	2010111I01Rik
2.94E-78	0.340524072	0.348	0.145	4.55E-74	Enthesoblasts	Itgb3
5.48E-78	0.359054252	0.488	0.257	8.46E-74	Enthesoblasts	Vcl
5.79E-78	0.48593438	0.769	0.567	8.94E-74	Enthesoblasts	Prnp
7.13E-77	0.427306161	0.723	0.486	1.10E-72	Enthesoblasts	Rap1a
7.29E-77	0.302472984	0.301	0.115	1.13E-72	Enthesoblasts	Fhl2
9.75E-77	0.689894521	0.391	0.192	1.51E-72	Enthesoblasts	Uchl1
1.70E-75	0.43533984	0.849	0.699	2.63E-71	Enthesoblasts	Psma7
1.81E-75	0.348794923	0.944	0.854	2.80E-71	Enthesoblasts	Cox6b1
7.77E-75	0.338364531	0.573	0.34	1.20E-70	Enthesoblasts	Pitpna
1.01E-74	1.493335155	0.617	0.459	1.56E-70	Enthesoblasts	Cryab
2.22E-72	0.410206984	0.767	0.585	3.43E-68	Enthesoblasts	Psmd8
8.19E-72	0.332044057	0.525	0.296	1.27E-67	Enthesoblasts	Ehd1
2.20E-71	0.426835692	0.996	0.979	3.40E-67	Enthesoblasts	Myl6
2.71E-71	0.272793407	0.723	0.494	4.18E-67	Enthesoblasts	Nme1
6.01E-70	0.351714899	0.968	0.912	9.29E-66	Enthesoblasts	Gng5
3.24E-69	0.34148799	0.591	0.371	5.01E-65	Enthesoblasts	Psmc5
5.61E-69	0.382521554	0.783	0.602	8.66E-65	Enthesoblasts	Tpm3
1.39E-68	0.377514958	0.596	0.388	2.15E-64	Enthesoblasts	Kras
2.23E-68	0.419442518	0.685	0.471	3.44E-64	Enthesoblasts	Tuba1b
2.54E-68	0.560923903	0.806	0.666	3.92E-64	Enthesoblasts	Esd
3.54E-68	0.489003408	0.532	0.325	5.48E-64	Enthesoblasts	Bmp4
7.56E-68	0.32729153	0.55	0.325	1.17E-63	Enthesoblasts	Anxa7
1.69E-67	0.379423356	0.765	0.548	2.61E-63	Enthesoblasts	Bag1
1.34E-66	0.358068262	0.7	0.489	2.07E-62	Enthesoblasts	Reep3
1.63E-66	0.332561673	0.642	0.426	2.52E-62	Enthesoblasts	Vps29
1.81E-66	0.547831599	0.913	0.809	2.80E-62	Enthesoblasts	Igfbp6
6.04E-66	0.382456672	0.63	0.419	9.33E-62	Enthesoblasts	S100a16
8.11E-66	0.372055738	0.519	0.309	1.25E-61	Enthesoblasts	Tmbim1
8.54E-66	0.366649055	0.573	0.361	1.32E-61	Enthesoblasts	Atp2b4
1.88E-64	0.341856304	0.815	0.651	2.90E-60	Enthesoblasts	Arpc3
4.26E-64	0.254491308	0.318	0.139	6.59E-60	Enthesoblasts	Ngef
1.25E-63	0.340569048	0.826	0.631	1.93E-59	Enthesoblasts	Capns1
1.89E-63	0.360248163	0.628	0.433	2.92E-59	Enthesoblasts	Psmc6
4.28E-63	0.395508714	0.843	0.699	6.62E-59	Enthesoblasts	Cd47
2.82E-62	0.303597205	0.917	0.793	4.35E-58	Enthesoblasts	Ubl5
6.83E-62	0.298393576	0.447	0.245	1.06E-57	Enthesoblasts	Wdr1
2.02E-60	0.664512166	0.381	0.201	3.12E-56	Enthesoblasts	Fam180a
7.48E-60	0.48388488	0.469	0.26	1.16E-55	Enthesoblasts	Mustn1
9.65E-60	0.500081836	0.864	0.696	1.49E-55	Enthesoblasts	Prelp
1.80E-59	0.394114566	0.703	0.523	2.78E-55	Enthesoblasts	Psmd7
2.18E-59	0.314127438	0.606	0.389	3.37E-55	Enthesoblasts	Vat1
2.64E-59	0.313727012	0.413	0.218	4.09E-55	Enthesoblasts	Tubb6
2.65E-59	0.287610224	0.385	0.195	4.10E-55	Enthesoblasts	Eps8
3.92E-59	0.337731803	0.811	0.65	6.06E-55	Enthesoblasts	Psmb6
7.87E-59	0.372059576	0.911	0.828	1.22E-54	Enthesoblasts	Minos1
9.50E-59	0.315015588	0.509	0.309	1.47E-54	Enthesoblasts	Psmc4
9.72E-59	0.339490784	0.758	0.573	1.50E-54	Enthesoblasts	Rexo2
1.72E-58	0.304551411	0.477	0.277	2.66E-54	Enthesoblasts	Psmd14
3.47E-58	0.327023238	0.769	0.589	5.36E-54	Enthesoblasts	Capza2
4.06E-58	0.310682808	0.808	0.634	6.27E-54	Enthesoblasts	Rac1
9.05E-58	0.452540736	0.499	0.287	1.40E-53	Enthesoblasts	Tmem100
1.31E-57	0.281657995	0.507	0.303	2.03E-53	Enthesoblasts	Ccdc124
2.88E-57	0.290224579	0.399	0.21	4.45E-53	Enthesoblasts	Pfkp
4.42E-57	0.305410846	0.518	0.319	6.83E-53	Enthesoblasts	Psmc2
5.57E-57	0.370661143	0.862	0.718	8.62E-53	Enthesoblasts	S100a13
9.96E-57	0.34577477	0.755	0.566	1.54E-52	Enthesoblasts	Dpysl2
2.20E-56	0.319764211	0.748	0.566	3.40E-52	Enthesoblasts	1810037I17Rik
3.23E-56	0.315810637	0.782	0.612	4.99E-52	Enthesoblasts	Ndufb4
3.46E-56	0.351632165	0.518	0.325	5.34E-52	Enthesoblasts	Slk
6.13E-56	0.558390657	0.522	0.329	9.48E-52	Enthesoblasts	Col5a3
6.56E-56	0.299792652	0.588	0.388	1.01E-51	Enthesoblasts	Psma6
8.26E-56	0.309704826	0.881	0.772	1.28E-51	Enthesoblasts	Edf1
1.05E-55	0.287700653	0.554	0.354	1.63E-51	Enthesoblasts	Psmd13
1.61E-55	0.395100395	0.808	0.64	2.48E-51	Enthesoblasts	Pkm
2.11E-54	0.271768754	0.369	0.191	3.26E-50	Enthesoblasts	Cav2
4.71E-54	0.318842161	0.546	0.344	7.29E-50	Enthesoblasts	Ahnak2
6.89E-54	0.296293807	0.637	0.447	1.06E-49	Enthesoblasts	Hras
9.03E-54	0.379877163	0.533	0.344	1.40E-49	Enthesoblasts	Csrp1
3.15E-53	0.290013788	0.415	0.232	4.86E-49	Enthesoblasts	Ywhag
6.19E-53	0.281337577	0.725	0.541	9.57E-49	Enthesoblasts	Dync1i2
2.68E-52	0.352411529	0.759	0.593	4.15E-48	Enthesoblasts	Dpysl3
7.60E-52	0.285570655	0.672	0.482	1.17E-47	Enthesoblasts	Dctn3
1.19E-51	0.327670068	0.612	0.436	1.85E-47	Enthesoblasts	Hdgf
2.00E-51	0.447838786	0.718	0.562	3.10E-47	Enthesoblasts	Sdc4
2.71E-51	0.294477642	0.744	0.56	4.20E-47	Enthesoblasts	Rap1b
4.93E-51	0.437344664	0.733	0.583	7.62E-47	Enthesoblasts	Sdc2
1.03E-50	0.285527345	0.87	0.734	1.59E-46	Enthesoblasts	Rbx1
1.24E-50	0.276511579	0.531	0.339	1.92E-46	Enthesoblasts	Tex264
1.64E-50	0.375360423	0.49	0.292	2.54E-46	Enthesoblasts	Glul
1.77E-50	0.300122079	0.849	0.71	2.74E-46	Enthesoblasts	Arl6ip5
2.07E-50	0.28420917	0.562	0.374	3.19E-46	Enthesoblasts	Trappc4
2.98E-50	0.326182399	0.467	0.288	4.61E-46	Enthesoblasts	Lrrfip2
6.41E-50	0.469670551	0.342	0.184	9.90E-46	Enthesoblasts	Col18a1
1.53E-49	0.276344089	0.618	0.433	2.36E-45	Enthesoblasts	Ppp2ca
2.10E-49	0.282448817	0.878	0.764	3.24E-45	Enthesoblasts	Smdt1
3.39E-49	0.278575092	0.778	0.612	5.24E-45	Enthesoblasts	Snx3
3.81E-49	0.329109726	0.467	0.277	5.88E-45	Enthesoblasts	Rcan1
4.45E-49	0.294314759	0.796	0.653	6.88E-45	Enthesoblasts	Atp6v1g1
1.27E-48	0.410687471	0.307	0.155	1.97E-44	Enthesoblasts	Fdps
1.53E-48	0.281981348	0.965	0.932	2.37E-44	Enthesoblasts	Ybx1
2.79E-48	0.274808121	0.495	0.308	4.32E-44	Enthesoblasts	Dlgap4
4.71E-48	0.369080531	0.71	0.568	7.28E-44	Enthesoblasts	Set
8.44E-48	0.334409127	0.359	0.195	1.30E-43	Enthesoblasts	Sema3e
8.92E-48	0.280332055	0.629	0.436	1.38E-43	Enthesoblasts	Ostf1
9.43E-48	0.270205439	0.757	0.597	1.46E-43	Enthesoblasts	Mrpl20
2.67E-47	0.31859223	0.598	0.429	4.13E-43	Enthesoblasts	Psmd4
2.80E-47	0.404957449	0.472	0.299	4.32E-43	Enthesoblasts	Cdc42ep3
5.29E-47	0.264635493	0.571	0.379	8.18E-43	Enthesoblasts	Shisa5
7.18E-47	0.300838992	0.488	0.312	1.11E-42	Enthesoblasts	Psmd11
7.54E-47	0.269111822	0.91	0.794	1.17E-42	Enthesoblasts	Gnb2
1.09E-46	0.353914783	0.699	0.553	1.68E-42	Enthesoblasts	Vcp
3.44E-46	0.267125849	0.462	0.283	5.32E-42	Enthesoblasts	Cap1
3.96E-46	0.311620718	0.74	0.588	6.12E-42	Enthesoblasts	Capzb
2.06E-45	0.281477892	0.682	0.506	3.18E-41	Enthesoblasts	Nptn
3.05E-45	0.273350879	0.535	0.357	4.72E-41	Enthesoblasts	Nckap1
4.35E-45	0.359809126	0.632	0.46	6.72E-41	Enthesoblasts	Medag
8.93E-45	0.25102379	0.31	0.16	1.38E-40	Enthesoblasts	Rgs10
1.20E-44	0.326395034	0.46	0.293	1.85E-40	Enthesoblasts	Psmc1
1.47E-44	0.26279099	0.595	0.413	2.26E-40	Enthesoblasts	Rab10
1.82E-44	0.261347556	0.322	0.17	2.82E-40	Enthesoblasts	Ak1
2.71E-44	0.375535777	0.486	0.317	4.18E-40	Enthesoblasts	Palmd
2.88E-44	0.31335061	0.695	0.522	4.44E-40	Enthesoblasts	Pgam1
2.90E-44	0.259992576	0.832	0.691	4.48E-40	Enthesoblasts	Snrpb
3.57E-44	0.285640066	0.82	0.701	5.52E-40	Enthesoblasts	Fkbp1a
3.60E-44	0.382121539	0.866	0.769	5.57E-40	Enthesoblasts	Eif2s2
1.17E-43	0.291093597	0.425	0.258	1.81E-39	Enthesoblasts	Mpp6
1.26E-43	0.28323864	0.417	0.251	1.95E-39	Enthesoblasts	Myh9
1.92E-43	0.271444441	0.602	0.435	2.97E-39	Enthesoblasts	Snrpd1
3.10E-43	0.250553262	0.541	0.36	4.79E-39	Enthesoblasts	Sdcbp
3.78E-43	0.265754601	0.557	0.38	5.84E-39	Enthesoblasts	Nt5c
3.81E-43	0.281863591	0.665	0.509	5.89E-39	Enthesoblasts	Eif1ax
5.21E-43	0.285441577	0.383	0.217	8.05E-39	Enthesoblasts	Gas7
9.45E-43	0.330069358	0.733	0.569	1.46E-38	Enthesoblasts	Fhl1
1.00E-42	0.265755845	0.531	0.357	1.55E-38	Enthesoblasts	Cnih4
1.56E-42	0.26919975	0.437	0.271	2.41E-38	Enthesoblasts	Anxa11
4.75E-42	0.310322607	0.468	0.302	7.34E-38	Enthesoblasts	Pdlim1
5.96E-42	0.393677158	0.588	0.434	9.21E-38	Enthesoblasts	Cstb
1.94E-41	0.273874826	0.801	0.656	3.00E-37	Enthesoblasts	Prelid1
3.51E-41	0.284808124	0.522	0.355	5.43E-37	Enthesoblasts	Adk
1.40E-40	0.854969542	0.626	0.494	2.16E-36	Enthesoblasts	Igfbp5
1.69E-40	0.272049441	0.716	0.566	2.61E-36	Enthesoblasts	Rwdd1
2.58E-40	0.27521662	0.604	0.447	3.99E-36	Enthesoblasts	Txnl1
3.28E-40	0.2610092	0.514	0.349	5.07E-36	Enthesoblasts	Psmd6
5.11E-40	0.28756122	0.463	0.305	7.90E-36	Enthesoblasts	Psmd1
6.17E-40	0.275687047	0.269	0.136	9.53E-36	Enthesoblasts	Vwa1
1.38E-39	0.310471957	0.711	0.573	2.13E-35	Enthesoblasts	Eif3c
1.05E-38	0.359300802	0.653	0.485	1.62E-34	Enthesoblasts	Rhob
1.16E-38	0.255986108	0.993	0.983	1.80E-34	Enthesoblasts	Calm2
1.19E-38	0.266828748	0.438	0.28	1.84E-34	Enthesoblasts	Map2k3
1.36E-38	0.401109972	0.955	0.915	2.11E-34	Enthesoblasts	Itgb1
2.13E-38	0.259349921	0.739	0.602	3.30E-34	Enthesoblasts	Chmp2a
3.33E-38	0.250700468	0.588	0.424	5.15E-34	Enthesoblasts	Cct8
6.30E-38	0.42880366	0.85	0.751	9.74E-34	Enthesoblasts	Nbl1
6.33E-38	0.293564594	0.341	0.197	9.79E-34	Enthesoblasts	Arf2
8.08E-38	0.25658295	0.737	0.593	1.25E-33	Enthesoblasts	Ywhab
1.40E-37	0.259239192	0.482	0.317	2.17E-33	Enthesoblasts	Ppa1
1.75E-37	0.288882276	0.56	0.409	2.71E-33	Enthesoblasts	Nars
1.82E-37	0.2608534	0.979	0.956	2.82E-33	Enthesoblasts	Fth1
2.84E-37	0.352640432	0.484	0.33	4.38E-33	Enthesoblasts	Hist1h2bc
6.14E-37	0.267273329	0.277	0.141	9.49E-33	Enthesoblasts	Procr
7.00E-37	0.253317047	0.682	0.453	1.08E-32	Enthesoblasts	Cd34
8.09E-37	0.268045971	0.794	0.677	1.25E-32	Enthesoblasts	Pafah1b1
1.39E-36	0.262202112	0.74	0.589	2.15E-32	Enthesoblasts	Srsf3
1.39E-36	0.253492663	0.716	0.569	2.16E-32	Enthesoblasts	Rex1bd
4.29E-36	0.254623458	0.612	0.456	6.63E-32	Enthesoblasts	Taldo1
6.19E-36	0.272407838	0.569	0.403	9.57E-32	Enthesoblasts	Creb5
8.62E-36	0.302313211	0.865	0.767	1.33E-31	Enthesoblasts	Serbp1
1.18E-35	0.254072108	0.654	0.502	1.82E-31	Enthesoblasts	Arpc5
1.98E-35	0.250922966	0.779	0.649	3.05E-31	Enthesoblasts	Timm13
5.81E-35	0.360365506	0.63	0.486	8.98E-31	Enthesoblasts	Sod3
2.88E-34	0.279950562	0.53	0.383	4.45E-30	Enthesoblasts	Asap1
9.25E-34	0.299707664	0.681	0.524	1.43E-29	Enthesoblasts	Klf6
2.06E-33	0.253395543	0.307	0.177	3.18E-29	Enthesoblasts	Pdlim5
3.35E-33	0.459795886	0.334	0.204	5.18E-29	Enthesoblasts	Ccnd1
5.89E-33	0.265319257	0.944	0.858	9.11E-29	Enthesoblasts	Sfr1
1.29E-32	0.25405948	0.881	0.802	2.00E-28	Enthesoblasts	Dap
6.76E-32	0.379013221	0.474	0.337	1.05E-27	Enthesoblasts	Tpm2
1.30E-31	0.469250541	0.716	0.605	2.01E-27	Enthesoblasts	Pmepa1
4.53E-31	0.310614516	0.697	0.551	6.99E-27	Enthesoblasts	Matn2
5.35E-31	0.372816139	0.392	0.261	8.27E-27	Enthesoblasts	Spink2
6.06E-31	0.321616052	0.769	0.633	9.37E-27	Enthesoblasts	Tubb2a
1.76E-30	0.292485631	0.609	0.49	2.72E-26	Enthesoblasts	Psmc3
2.20E-30	0.284933072	0.46	0.323	3.40E-26	Enthesoblasts	Raph1
7.28E-30	0.255388889	0.719	0.589	1.13E-25	Enthesoblasts	Mbnl1
8.28E-30	0.257834645	0.573	0.443	1.28E-25	Enthesoblasts	Snrpd3
1.32E-29	0.488025636	0.356	0.227	2.04E-25	Enthesoblasts	Rgcc
2.89E-29	0.266964258	0.424	0.29	4.46E-25	Enthesoblasts	Cspg4
4.90E-28	0.359118384	0.274	0.156	7.57E-24	Enthesoblasts	Serpine1
2.16E-26	0.361917315	0.307	0.182	3.34E-22	Enthesoblasts	Prss23
6.99E-25	0.3082679	0.75	0.69	1.08E-20	Enthesoblasts	Tubb5
2.52E-24	0.290999377	0.454	0.337	3.89E-20	Enthesoblasts	Ephx1
4.90E-24	0.281551367	0.594	0.486	7.57E-20	Enthesoblasts	Rora
1.03E-22	0.317303187	0.738	0.636	1.59E-18	Enthesoblasts	Manf
1.13E-22	1.088187115	0.556	0.471	1.74E-18	Enthesoblasts	Timp1
2.06E-22	0.438028606	0.896	0.828	3.19E-18	Enthesoblasts	Col6a3
2.41E-20	0.385017571	0.701	0.652	3.72E-16	Enthesoblasts	Npc2
5.49E-20	0.290068007	0.317	0.214	8.49E-16	Enthesoblasts	Sox9
1.57E-19	0.297735766	0.415	0.319	2.43E-15	Enthesoblasts	Tgfb2
8.16E-18	0.288331002	0.44	0.328	1.26E-13	Enthesoblasts	Spon2
8.56E-18	0.32724786	0.789	0.742	1.32E-13	Enthesoblasts	Ncl
1.52E-15	0.310951914	0.713	0.573	2.34E-11	Enthesoblasts	Clec3b
1.18E-14	0.258122932	0.965	0.889	1.82E-10	Enthesoblasts	Col6a2
1.70E-07	0.398302524	0.507	0.456	0.002633137	Enthesoblasts	Ctgf
1.84E-07	0.371069603	0.555	0.53	0.002838407	Enthesoblasts	Pcolce2
4.95E-05	0.503481332	0.451	0.433	0.765620705	Enthesoblasts	Tnc
0	2.595093968	0.996	0.576	0	Mesenchymal progenitors	Fbn1
0	2.368127804	0.941	0.451	0	Mesenchymal progenitors	Igfbp5
0	2.349990205	0.993	0.407	0	Mesenchymal progenitors	Mfap5
0	1.789560678	0.991	0.437	0	Mesenchymal progenitors	Ly6a
0	1.787137556	0.973	0.542	0	Mesenchymal progenitors	Nov
0	1.750167798	0.947	0.237	0	Mesenchymal progenitors	Cd248
0	1.71011623	0.998	0.876	0	Mesenchymal progenitors	Fstl1
0	1.584612492	0.986	0.441	0	Mesenchymal progenitors	Ebf1
0	1.580927684	0.964	0.482	0	Mesenchymal progenitors	Sema3c
0	1.524214953	0.893	0.333	0	Mesenchymal progenitors	Cd55
0	1.504312715	0.988	0.417	0	Mesenchymal progenitors	Cd34
0	1.440300549	0.515	0.031	0	Mesenchymal progenitors	Efemp1
0	1.412614983	0.985	0.516	0	Mesenchymal progenitors	Tnxb
0	1.411231482	0.838	0.208	0	Mesenchymal progenitors	Anxa3
0	1.350823344	0.757	0.227	0	Mesenchymal progenitors	Adamts5
0	1.337627026	0.999	0.884	0	Mesenchymal progenitors	S100a11
0	1.335401523	0.949	0.396	0	Mesenchymal progenitors	Ly6c1
0	1.29715406	0.694	0.128	0	Mesenchymal progenitors	Prss23
0	1.240201168	0.84	0.185	0	Mesenchymal progenitors	Emilin2
0	1.179720257	0.996	0.744	0	Mesenchymal progenitors	Anxa1
0	1.149160544	0.89	0.349	0	Mesenchymal progenitors	Axl
0	1.14890682	0.99	0.703	0	Mesenchymal progenitors	Ppp1r14b
0	1.098900451	0.816	0.248	0	Mesenchymal progenitors	Tmem100
0	1.09794944	0.621	0.094	0	Mesenchymal progenitors	Scara5
0	1.007235863	0.746	0.185	0	Mesenchymal progenitors	Dpp4
0	0.895266395	0.541	0.061	0	Mesenchymal progenitors	Olfml2a
0	0.855542474	0.735	0.203	0	Mesenchymal progenitors	Dbn1
0	0.851998634	0.609	0.066	0	Mesenchymal progenitors	Efhd1
0	0.7706287	0.679	0.163	0	Mesenchymal progenitors	Cadm3
0	0.765814889	0.501	0.068	0	Mesenchymal progenitors	Ptgs1
0	0.752912521	0.564	0.114	0	Mesenchymal progenitors	Lrrn4cl
8.81E-308	1.355434993	0.988	0.537	1.36E-303	Mesenchymal progenitors	Clec3b
6.47E-301	0.853275044	0.685	0.198	1.00E-296	Mesenchymal progenitors	Heg1
1.54E-286	1.256705257	0.827	0.364	2.39E-282	Mesenchymal progenitors	Nid1
4.75E-283	1.138977923	0.956	0.49	7.34E-279	Mesenchymal progenitors	Islr
1.65E-277	0.407469675	0.296	0.024	2.55E-273	Mesenchymal progenitors	Wnt10b
4.01E-265	1.087040982	0.98	0.518	6.20E-261	Mesenchymal progenitors	Ecm1
9.37E-261	1.358376479	0.832	0.349	1.45E-256	Mesenchymal progenitors	Ugdh
1.17E-259	0.85960434	0.512	0.111	1.80E-255	Mesenchymal progenitors	Procr
2.04E-259	0.390869986	0.271	0.021	3.15E-255	Mesenchymal progenitors	Tek
6.93E-258	0.826481643	0.763	0.294	1.07E-253	Mesenchymal progenitors	Jpt1
3.21E-256	1.0888577	0.866	0.421	4.97E-252	Mesenchymal progenitors	Ugp2
7.05E-256	0.646055926	0.559	0.138	1.09E-251	Mesenchymal progenitors	Zfp385a
6.59E-250	0.992216836	0.917	0.562	1.02E-245	Mesenchymal progenitors	Sdc2
1.77E-247	0.922183973	0.966	0.626	2.73E-243	Mesenchymal progenitors	Serpinb6a
1.10E-243	0.968715215	0.748	0.309	1.71E-239	Mesenchymal progenitors	Pcsk6
5.42E-237	0.533895537	0.443	0.086	8.37E-233	Mesenchymal progenitors	Lims2
2.81E-235	0.876387471	0.718	0.25	4.33E-231	Mesenchymal progenitors	Ramp2
3.82E-235	1.167269936	0.282	0.029	5.91E-231	Mesenchymal progenitors	Pi16
4.45E-235	0.535892795	0.365	0.055	6.88E-231	Mesenchymal progenitors	Wnt2
2.25E-234	0.863822119	0.612	0.19	3.47E-230	Mesenchymal progenitors	Gas7
5.31E-232	0.57918737	0.524	0.128	8.21E-228	Mesenchymal progenitors	Itgb3
1.27E-230	0.849822782	0.963	0.709	1.96E-226	Mesenchymal progenitors	S100a13
4.07E-230	0.695100911	0.622	0.188	6.30E-226	Mesenchymal progenitors	Ebf2
2.88E-228	1.086918381	0.812	0.373	4.45E-224	Mesenchymal progenitors	Ackr3
5.61E-225	0.902600616	0.641	0.22	8.67E-221	Mesenchymal progenitors	Thy1
1.77E-223	0.72185223	0.679	0.237	2.73E-219	Mesenchymal progenitors	Lamb1
2.09E-222	1.012055714	0.676	0.238	3.24E-218	Mesenchymal progenitors	Mustn1
2.81E-220	0.872582308	0.803	0.374	4.34E-216	Mesenchymal progenitors	Creb5
1.26E-219	0.701277943	0.622	0.21	1.95E-215	Mesenchymal progenitors	Trio
2.49E-219	1.081625267	0.991	0.871	3.84E-215	Mesenchymal progenitors	Fn1
7.21E-219	0.680112537	0.55	0.151	1.11E-214	Mesenchymal progenitors	Akap12
2.27E-218	1.050523569	0.996	0.802	3.51E-214	Mesenchymal progenitors	Igfbp6
2.22E-217	0.882566164	0.981	0.789	3.43E-213	Mesenchymal progenitors	Cavin3
1.76E-208	0.809857234	0.955	0.721	2.73E-204	Mesenchymal progenitors	Uqcc2
5.68E-208	0.663666478	0.592	0.196	8.78E-204	Mesenchymal progenitors	Gnpnat1
2.47E-204	0.91960303	0.612	0.207	3.82E-200	Mesenchymal progenitors	Sbsn
1.95E-199	0.611944685	0.573	0.183	3.01E-195	Mesenchymal progenitors	Zyx
6.60E-197	0.6175697	0.583	0.187	1.02E-192	Mesenchymal progenitors	Glipr2
1.21E-194	0.856502988	0.999	0.933	1.87E-190	Mesenchymal progenitors	S100a10
1.82E-194	0.794335948	0.804	0.417	2.81E-190	Mesenchymal progenitors	Sulf1
1.31E-192	0.526551785	0.462	0.118	2.03E-188	Mesenchymal progenitors	1700019D03Rik
4.61E-192	0.80967644	0.997	0.83	7.12E-188	Mesenchymal progenitors	Ahnak
2.90E-190	0.419957771	0.354	0.066	4.48E-186	Mesenchymal progenitors	Ackr1
5.40E-190	1.153803568	0.744	0.354	8.35E-186	Mesenchymal progenitors	Uap1
8.28E-188	0.834482636	0.544	0.171	1.28E-183	Mesenchymal progenitors	Gfpt2
3.37E-185	0.741020815	0.697	0.294	5.21E-181	Mesenchymal progenitors	Man1a
1.92E-183	0.672535857	0.649	0.26	2.97E-179	Mesenchymal progenitors	Slco3a1
5.45E-183	0.497932194	0.321	0.055	8.42E-179	Mesenchymal progenitors	Stmn4
1.99E-181	0.909765048	0.974	0.667	3.08E-177	Mesenchymal progenitors	Tppp3
4.80E-181	1.143375717	0.789	0.425	7.41E-177	Mesenchymal progenitors	Cd44
7.22E-179	0.800828013	0.66	0.272	1.12E-174	Mesenchymal progenitors	Loxl1
4.36E-178	0.657687665	0.667	0.275	6.74E-174	Mesenchymal progenitors	Lama4
7.13E-177	0.516624296	0.54	0.174	1.10E-172	Mesenchymal progenitors	Lrrc8c
2.89E-171	0.725770193	0.846	0.545	4.46E-167	Mesenchymal progenitors	Bag1
3.03E-170	0.628375917	0.685	0.286	4.68E-166	Mesenchymal progenitors	Ntn1
3.82E-170	0.822278277	0.826	0.389	5.90E-166	Mesenchymal progenitors	Dpt
7.87E-168	0.723256987	0.896	0.574	1.22E-163	Mesenchymal progenitors	Cavin1
2.31E-167	0.760008074	0.976	0.749	3.57E-163	Mesenchymal progenitors	Gsn
1.00E-166	0.649560189	0.77	0.383	1.55E-162	Mesenchymal progenitors	Lpar1
2.15E-166	0.62249024	0.484	0.149	3.33E-162	Mesenchymal progenitors	Thbd
2.90E-162	0.68820246	0.85	0.552	4.48E-158	Mesenchymal progenitors	Rap1b
5.51E-161	0.75189818	0.994	0.831	8.52E-157	Mesenchymal progenitors	Txn1
5.53E-161	0.665100706	0.825	0.481	8.55E-157	Mesenchymal progenitors	Rap1a
2.46E-160	0.617295554	0.699	0.32	3.80E-156	Mesenchymal progenitors	Lamc1
4.85E-159	0.8571485	0.98	0.648	7.49E-155	Mesenchymal progenitors	Aspn
1.64E-158	0.453321593	0.463	0.138	2.53E-154	Mesenchymal progenitors	Pde8a
5.64E-158	0.729440409	0.982	0.706	8.71E-154	Mesenchymal progenitors	Tspo
1.08E-156	0.657735705	0.501	0.165	1.67E-152	Mesenchymal progenitors	Hmcn1
1.11E-154	0.809856113	0.998	0.95	1.72E-150	Mesenchymal progenitors	Emp3
4.05E-154	0.621061583	0.891	0.603	6.25E-150	Mesenchymal progenitors	Smim14
7.58E-154	0.405624747	0.326	0.069	1.17E-149	Mesenchymal progenitors	C1qtnf7
7.23E-153	0.740055271	0.951	0.787	1.12E-148	Mesenchymal progenitors	Atox1
2.85E-152	0.509179156	0.314	0.066	4.41E-148	Mesenchymal progenitors	Gap43
1.04E-151	0.687064799	0.945	0.71	1.61E-147	Mesenchymal progenitors	Sptbn1
1.49E-151	0.757430767	0.771	0.396	2.30E-147	Mesenchymal progenitors	Rarres2
2.12E-151	0.886026993	0.638	0.279	3.27E-147	Mesenchymal progenitors	Glul
8.53E-151	0.697555207	1	0.919	1.32E-146	Mesenchymal progenitors	S100a6
1.54E-150	0.670134521	0.676	0.335	2.38E-146	Mesenchymal progenitors	Clstn1
3.22E-150	0.660324915	1	0.967	4.97E-146	Mesenchymal progenitors	Tmsb4x
5.57E-150	0.426697831	0.375	0.094	8.61E-146	Mesenchymal progenitors	Ifi204
2.91E-149	0.62707925	0.694	0.339	4.50E-145	Mesenchymal progenitors	Tgfbr2
3.68E-149	0.609198475	0.977	0.859	5.68E-145	Mesenchymal progenitors	Rhoa
3.68E-149	0.673133796	0.753	0.41	5.69E-145	Mesenchymal progenitors	S100a16
1.62E-147	0.542927002	0.566	0.218	2.50E-143	Mesenchymal progenitors	Antxr2
5.03E-146	0.333731736	0.307	0.064	7.77E-142	Mesenchymal progenitors	Islr2
1.56E-143	0.736657642	0.924	0.673	2.41E-139	Mesenchymal progenitors	Myadm
1.88E-143	0.603723839	0.915	0.578	2.91E-139	Mesenchymal progenitors	Ddah2
2.36E-143	0.349776055	0.345	0.082	3.64E-139	Mesenchymal progenitors	Adamtsl5
5.73E-142	0.742961247	0.733	0.343	8.86E-138	Mesenchymal progenitors	Gpc3
3.75E-141	0.596744852	0.878	0.546	5.80E-137	Mesenchymal progenitors	Glud1
7.20E-140	0.651490058	0.926	0.681	1.11E-135	Mesenchymal progenitors	Rhoc
5.30E-135	0.39436118	0.28	0.057	8.19E-131	Mesenchymal progenitors	Ackr2
1.01E-134	0.489206035	0.53	0.198	1.56E-130	Mesenchymal progenitors	Zeb2
7.89E-134	0.669896436	0.994	0.909	1.22E-129	Mesenchymal progenitors	Calm1
2.52E-133	0.666277907	0.994	0.868	3.89E-129	Mesenchymal progenitors	Anxa2
7.89E-133	0.55770869	0.72	0.376	1.22E-128	Mesenchymal progenitors	Aldh2
1.13E-132	0.375403727	0.38	0.107	1.75E-128	Mesenchymal progenitors	Tspan5
1.50E-132	0.357160307	0.338	0.086	2.32E-128	Mesenchymal progenitors	Nhsl1
5.45E-131	0.345111144	0.265	0.053	8.42E-127	Mesenchymal progenitors	Tmeff2
5.73E-131	0.609080745	0.677	0.315	8.86E-127	Mesenchymal progenitors	Col5a3
1.83E-129	0.694008229	0.878	0.502	2.83E-125	Mesenchymal progenitors	Fbln2
1.28E-127	0.741572546	0.959	0.789	1.97E-123	Mesenchymal progenitors	Tuba1a
1.73E-125	0.534419301	0.882	0.631	2.68E-121	Mesenchymal progenitors	Capns1
1.51E-124	0.490983555	0.545	0.22	2.33E-120	Mesenchymal progenitors	Csf1
3.55E-124	0.528926273	0.591	0.252	5.48E-120	Mesenchymal progenitors	Pdlim2
7.19E-124	0.381194364	0.373	0.109	1.11E-119	Mesenchymal progenitors	Adgrd1
2.16E-123	0.326507326	0.308	0.075	3.35E-119	Mesenchymal progenitors	Wnt11
5.24E-122	1.020381192	0.775	0.497	8.10E-118	Mesenchymal progenitors	Pcolce2
2.43E-121	0.522875303	0.419	0.143	3.76E-117	Mesenchymal progenitors	Flrt2
2.63E-121	0.323438391	0.294	0.07	4.06E-117	Mesenchymal progenitors	Arsi
5.80E-120	0.535904003	0.838	0.538	8.97E-116	Mesenchymal progenitors	Cast
5.50E-119	0.541241394	0.923	0.656	8.50E-115	Mesenchymal progenitors	Rnase4
2.04E-117	0.534765666	1	0.979	3.16E-113	Mesenchymal progenitors	Vim
4.69E-117	0.383015188	0.416	0.14	7.25E-113	Mesenchymal progenitors	Lgals9
7.95E-117	0.567123487	0.91	0.695	1.23E-112	Mesenchymal progenitors	Cd47
1.26E-115	0.473978962	0.596	0.272	1.94E-111	Mesenchymal progenitors	Fyn
8.02E-115	0.539055414	0.849	0.553	1.24E-110	Mesenchymal progenitors	Rras
1.11E-114	0.509497671	0.638	0.315	1.72E-110	Mesenchymal progenitors	Stxbp6
5.55E-114	0.432566408	0.366	0.115	8.57E-110	Mesenchymal progenitors	Dact1
7.11E-114	0.417777859	0.443	0.155	1.10E-109	Mesenchymal progenitors	Osr2
3.36E-113	0.489165745	0.481	0.185	5.19E-109	Mesenchymal progenitors	Qpct
9.10E-113	0.536878917	0.809	0.519	1.41E-108	Mesenchymal progenitors	Cyb5a
1.58E-112	0.307378013	0.28	0.067	2.45E-108	Mesenchymal progenitors	Duoxa1
5.44E-112	0.4380713	0.454	0.168	8.41E-108	Mesenchymal progenitors	Epdr1
6.46E-111	0.53582485	0.771	0.476	9.98E-107	Mesenchymal progenitors	Rock2
9.47E-111	0.473801789	0.535	0.225	1.46E-106	Mesenchymal progenitors	Tmod2
2.22E-109	0.538409018	0.819	0.485	3.43E-105	Mesenchymal progenitors	Capg
9.91E-109	0.470505171	0.541	0.243	1.53E-104	Mesenchymal progenitors	Adamtsl4
1.50E-108	0.530421956	0.923	0.746	2.32E-104	Mesenchymal progenitors	Mrpl33
8.22E-107	0.46261029	0.569	0.251	1.27E-102	Mesenchymal progenitors	Ly6e
1.44E-106	0.582415377	0.817	0.504	2.23E-102	Mesenchymal progenitors	Itih5
7.21E-105	0.445755689	0.603	0.295	1.11E-100	Mesenchymal progenitors	Ehd1
1.02E-104	0.454394062	0.587	0.27	1.58E-100	Mesenchymal progenitors	Fez1
2.71E-104	0.527844383	0.529	0.226	4.19E-100	Mesenchymal progenitors	Gstm1
4.54E-102	0.582111884	0.74	0.454	7.01E-98	Mesenchymal progenitors	Atp2b1
8.52E-102	0.432373691	0.476	0.188	1.32E-97	Mesenchymal progenitors	Uchl1
9.34E-102	0.560683382	0.854	0.582	1.44E-97	Mesenchymal progenitors	Prrx1
6.10E-101	0.515886829	0.927	0.743	9.43E-97	Mesenchymal progenitors	Lrp1
2.07E-100	0.323754485	0.332	0.102	3.21E-96	Mesenchymal progenitors	Dcbld2
4.74E-100	0.33178369	0.361	0.119	7.33E-96	Mesenchymal progenitors	Galnt16
2.51E-98	0.587203476	0.993	0.909	3.88E-94	Mesenchymal progenitors	Timp2
6.11E-98	0.484652012	0.817	0.551	9.44E-94	Mesenchymal progenitors	Fermt2
2.12E-97	0.453346298	0.609	0.292	3.28E-93	Mesenchymal progenitors	Celf2
1.29E-96	0.469898949	0.83	0.558	1.99E-92	Mesenchymal progenitors	Rtn4
1.48E-96	0.529076741	0.74	0.451	2.28E-92	Mesenchymal progenitors	Medag
2.43E-96	0.465559593	0.7	0.406	3.76E-92	Mesenchymal progenitors	Cltb
1.95E-95	0.54032958	0.604	0.316	3.02E-91	Mesenchymal progenitors	Lsp1
2.74E-95	0.389353906	0.483	0.206	4.24E-91	Mesenchymal progenitors	Ece1
3.13E-95	0.420403245	0.547	0.255	4.84E-91	Mesenchymal progenitors	Pdpn
3.41E-95	0.442958428	0.866	0.634	5.27E-91	Mesenchymal progenitors	Rac1
3.50E-95	0.557765982	0.93	0.73	5.42E-91	Mesenchymal progenitors	Tagln2
5.45E-95	0.553939562	0.957	0.739	8.42E-91	Mesenchymal progenitors	Nbl1
1.44E-94	0.299166463	0.313	0.096	2.22E-90	Mesenchymal progenitors	Disp1
7.77E-94	0.441163724	0.688	0.387	1.20E-89	Mesenchymal progenitors	Vat1
8.59E-94	0.383843539	0.484	0.209	1.33E-89	Mesenchymal progenitors	Kdelc2
2.09E-92	0.549040414	0.997	0.984	3.23E-88	Mesenchymal progenitors	Actb
2.91E-92	0.367544651	0.419	0.164	4.50E-88	Mesenchymal progenitors	Flnb
6.86E-92	0.50188357	0.605	0.324	1.06E-87	Mesenchymal progenitors	Ablim1
1.06E-91	0.566222947	1	0.935	1.64E-87	Mesenchymal progenitors	Crip1
2.90E-91	0.323323262	0.344	0.117	4.48E-87	Mesenchymal progenitors	Mcc
4.26E-91	0.480064853	0.838	0.607	6.59E-87	Mesenchymal progenitors	Arpc2
2.01E-90	0.435995717	0.484	0.217	3.11E-86	Mesenchymal progenitors	Tubb6
2.53E-90	0.489175658	0.909	0.696	3.91E-86	Mesenchymal progenitors	Ybx3
5.35E-90	0.29043254	0.276	0.079	8.27E-86	Mesenchymal progenitors	Jag1
1.46E-89	0.406489714	0.585	0.3	2.25E-85	Mesenchymal progenitors	Tmod3
1.77E-89	0.515254128	0.622	0.348	2.73E-85	Mesenchymal progenitors	Sash1
1.07E-88	0.426284696	0.509	0.232	1.65E-84	Mesenchymal progenitors	Cd151
1.57E-88	0.466642993	0.624	0.345	2.43E-84	Mesenchymal progenitors	Klf3
3.24E-88	0.827672372	0.779	0.556	5.01E-84	Mesenchymal progenitors	Plpp3
8.39E-88	0.399189762	0.577	0.289	1.30E-83	Mesenchymal progenitors	Slc1a5
1.14E-86	0.307343062	0.319	0.105	1.76E-82	Mesenchymal progenitors	Fam167a
4.90E-86	0.402365873	0.499	0.238	7.58E-82	Mesenchymal progenitors	Adam10
6.02E-84	0.316450922	0.288	0.09	9.31E-80	Mesenchymal progenitors	Vgll3
1.22E-83	0.443894479	0.522	0.255	1.89E-79	Mesenchymal progenitors	Tmem158
1.03E-82	0.416478169	0.7	0.426	1.60E-78	Mesenchymal progenitors	Rbms1
1.14E-82	0.417518284	0.998	0.954	1.77E-78	Mesenchymal progenitors	Fth1
1.23E-82	0.412128787	0.95	0.794	1.90E-78	Mesenchymal progenitors	Gnb2
3.04E-82	0.410359713	0.645	0.373	4.69E-78	Mesenchymal progenitors	Rala
4.11E-82	0.477834487	0.744	0.488	6.35E-78	Mesenchymal progenitors	Hmgn3
1.13E-81	0.43577535	1	0.979	1.74E-77	Mesenchymal progenitors	Myl6
1.74E-81	0.331394162	0.415	0.173	2.69E-77	Mesenchymal progenitors	Tacc2
2.34E-81	0.674839075	0.898	0.648	3.61E-77	Mesenchymal progenitors	Klf4
1.24E-80	0.29745833	0.341	0.124	1.91E-76	Mesenchymal progenitors	Hdac7
1.74E-80	0.36705732	0.305	0.103	2.70E-76	Mesenchymal progenitors	Clec2d
5.90E-80	0.297220961	0.28	0.089	9.11E-76	Mesenchymal progenitors	Serpinb1a
2.99E-79	0.294223484	0.357	0.135	4.62E-75	Mesenchymal progenitors	Sirpa
6.82E-79	0.367785329	0.513	0.253	1.05E-74	Mesenchymal progenitors	Adprh
8.99E-79	0.402282261	0.497	0.233	1.39E-74	Mesenchymal progenitors	Mgll
2.89E-78	0.334069895	0.372	0.147	4.47E-74	Mesenchymal progenitors	Cdc42ep2
4.12E-78	0.262367015	0.302	0.101	6.37E-74	Mesenchymal progenitors	Pir
4.21E-78	0.375422139	0.982	0.912	6.50E-74	Mesenchymal progenitors	Gng5
5.49E-78	1.069353965	0.437	0.193	8.49E-74	Mesenchymal progenitors	Ifi27l2a
1.74E-77	0.448057411	0.692	0.431	2.69E-73	Mesenchymal progenitors	Agpat4
1.18E-76	0.334075374	0.429	0.19	1.83E-72	Mesenchymal progenitors	Smurf2
3.33E-75	0.38665374	0.694	0.436	5.14E-71	Mesenchymal progenitors	Ostf1
4.08E-75	0.375338284	0.577	0.313	6.30E-71	Mesenchymal progenitors	Slc44a1
6.81E-75	0.371201558	0.451	0.213	1.05E-70	Mesenchymal progenitors	Npepl1
1.54E-74	0.385444321	0.682	0.415	2.38E-70	Mesenchymal progenitors	Ehd2
1.57E-74	0.301244913	0.395	0.166	2.42E-70	Mesenchymal progenitors	Bin1
1.77E-74	0.332044133	0.464	0.218	2.73E-70	Mesenchymal progenitors	Dtnbp1
2.37E-74	0.363757394	0.424	0.19	3.66E-70	Mesenchymal progenitors	Arhgap29
5.62E-73	0.306125285	0.362	0.146	8.69E-69	Mesenchymal progenitors	Acly
1.13E-72	0.275322442	0.298	0.105	1.74E-68	Mesenchymal progenitors	Flnc
1.44E-72	0.389948121	0.805	0.589	2.23E-68	Mesenchymal progenitors	Ywhab
1.77E-72	0.379610293	0.94	0.827	2.74E-68	Mesenchymal progenitors	Gpx4
2.20E-72	0.253311605	0.28	0.094	3.40E-68	Mesenchymal progenitors	Rab7b
2.30E-72	0.384120728	0.902	0.738	3.56E-68	Mesenchymal progenitors	Ywhae
2.51E-72	1.24072721	0.527	0.291	3.88E-68	Mesenchymal progenitors	H19
8.10E-72	0.346471374	0.494	0.245	1.25E-67	Mesenchymal progenitors	Nfe2l2
2.33E-71	0.304337091	0.328	0.125	3.60E-67	Mesenchymal progenitors	Lurap1l
2.88E-71	0.300849701	0.341	0.134	4.44E-67	Mesenchymal progenitors	Pygl
3.40E-71	0.35628388	0.565	0.312	5.26E-67	Mesenchymal progenitors	Cyfip1
3.45E-71	0.288045234	0.348	0.139	5.33E-67	Mesenchymal progenitors	Fam126a
5.95E-71	0.386939317	0.907	0.706	9.20E-67	Mesenchymal progenitors	Aes
1.06E-70	0.755679037	0.753	0.559	1.64E-66	Mesenchymal progenitors	Marcks
1.35E-70	0.32455416	0.437	0.203	2.08E-66	Mesenchymal progenitors	Naaa
1.98E-69	0.27583256	0.291	0.103	3.06E-65	Mesenchymal progenitors	Osr1
3.00E-69	0.448937732	0.914	0.754	4.63E-65	Mesenchymal progenitors	Emp1
1.11E-68	0.282690738	0.366	0.153	1.72E-64	Mesenchymal progenitors	Triobp
1.78E-68	0.39855503	0.567	0.327	2.75E-64	Mesenchymal progenitors	Ddr2
7.05E-68	0.478246359	0.991	0.909	1.09E-63	Mesenchymal progenitors	Col3a1
1.12E-67	0.357543295	0.976	0.88	1.73E-63	Mesenchymal progenitors	Nenf
1.38E-67	0.254150647	0.271	0.093	2.13E-63	Mesenchymal progenitors	Nova1
1.91E-67	0.393529358	0.497	0.256	2.96E-63	Mesenchymal progenitors	Ltbp1
3.25E-67	0.392521369	0.922	0.756	5.03E-63	Mesenchymal progenitors	Ndufa4
3.31E-67	0.427273942	0.723	0.508	5.11E-63	Mesenchymal progenitors	Nptn
3.75E-67	0.356950991	0.606	0.357	5.79E-63	Mesenchymal progenitors	Itgb5
6.58E-67	0.277594243	0.314	0.122	1.02E-62	Mesenchymal progenitors	Pts
1.02E-66	0.428303632	0.791	0.59	1.57E-62	Mesenchymal progenitors	Psmd8
7.50E-66	0.283967858	0.411	0.187	1.16E-61	Mesenchymal progenitors	Plscr3
1.05E-65	0.394883105	0.91	0.801	1.63E-61	Mesenchymal progenitors	Lamp1
1.94E-65	0.346148456	0.43	0.207	3.00E-61	Mesenchymal progenitors	Spsb1
2.46E-65	0.461610871	0.596	0.365	3.80E-61	Mesenchymal progenitors	Oaf
2.47E-65	0.368840473	0.544	0.298	3.81E-61	Mesenchymal progenitors	Pdlim1
3.22E-65	0.366295807	0.61	0.354	4.97E-61	Mesenchymal progenitors	Epb41l2
6.19E-65	0.388453598	0.61	0.37	9.57E-61	Mesenchymal progenitors	Tns1
1.38E-64	0.359500008	0.37	0.163	2.13E-60	Mesenchymal progenitors	Tnfrsf11b
1.54E-64	0.312112889	0.361	0.155	2.39E-60	Mesenchymal progenitors	Il13ra1
2.18E-64	0.405373933	0.918	0.795	3.36E-60	Mesenchymal progenitors	Cfl1
3.07E-64	0.566928856	0.673	0.424	4.75E-60	Mesenchymal progenitors	Lbp
6.74E-64	0.342264695	0.945	0.807	1.04E-59	Mesenchymal progenitors	Cdc42
1.49E-63	0.358133769	0.521	0.287	2.31E-59	Mesenchymal progenitors	Snx18
7.59E-63	0.342456128	0.636	0.394	1.17E-58	Mesenchymal progenitors	Rtn3
1.07E-62	0.376678559	0.61	0.376	1.65E-58	Mesenchymal progenitors	Capn2
4.02E-62	0.646967149	0.654	0.423	6.21E-58	Mesenchymal progenitors	Anxa8
7.45E-62	0.352796832	0.573	0.314	1.15E-57	Mesenchymal progenitors	Lysmd2
8.27E-62	0.442574765	0.763	0.541	1.28E-57	Mesenchymal progenitors	Cyb5r3
8.36E-62	0.625749099	0.389	0.176	1.29E-57	Mesenchymal progenitors	Has1
1.37E-61	0.350479055	0.548	0.307	2.11E-57	Mesenchymal progenitors	11-Sep
1.59E-61	0.286090835	0.414	0.195	2.46E-57	Mesenchymal progenitors	Dynlt1f
2.82E-61	0.39567333	0.711	0.478	4.36E-57	Mesenchymal progenitors	Tuba1b
7.35E-61	0.308219319	0.404	0.192	1.14E-56	Mesenchymal progenitors	Hacd1
2.51E-60	0.254625034	0.322	0.133	3.87E-56	Mesenchymal progenitors	Lipa
1.27E-59	0.337240717	0.998	0.982	1.97E-55	Mesenchymal progenitors	Itm2b
2.06E-59	0.305623856	0.461	0.24	3.18E-55	Mesenchymal progenitors	Phldb1
3.65E-59	0.287809211	0.362	0.161	5.65E-55	Mesenchymal progenitors	Arhgap20
3.76E-59	0.264943672	0.364	0.162	5.81E-55	Mesenchymal progenitors	Cbr3
5.11E-58	0.317883546	0.348	0.152	7.90E-54	Mesenchymal progenitors	Entpd2
9.30E-58	0.335302932	0.588	0.357	1.44E-53	Mesenchymal progenitors	Nckap1
1.66E-57	0.342821999	0.785	0.595	2.57E-53	Mesenchymal progenitors	Capza2
1.88E-57	0.427975467	0.907	0.654	2.90E-53	Mesenchymal progenitors	Ifitm3
2.33E-57	0.351311624	0.72	0.501	3.60E-53	Mesenchymal progenitors	Ubxn1
5.32E-57	0.312890628	0.906	0.756	8.22E-53	Mesenchymal progenitors	Uqcr11
5.50E-57	0.354778247	0.999	0.997	8.50E-53	Mesenchymal progenitors	Ftl1
5.64E-57	0.320793971	0.347	0.154	8.71E-53	Mesenchymal progenitors	Ntn4
7.08E-57	0.31659297	0.508	0.286	1.09E-52	Mesenchymal progenitors	Chp1
8.24E-57	0.355029747	0.827	0.641	1.27E-52	Mesenchymal progenitors	Arhgdia
8.44E-57	0.48001665	0.729	0.517	1.30E-52	Mesenchymal progenitors	Pamr1
1.02E-56	0.318497495	0.51	0.287	1.58E-52	Mesenchymal progenitors	Stx4a
1.59E-56	0.361478697	0.899	0.749	2.46E-52	Mesenchymal progenitors	Eif4g2
2.70E-56	0.409729905	0.708	0.49	4.18E-52	Mesenchymal progenitors	Bax
3.93E-56	0.345803594	0.768	0.551	6.08E-52	Mesenchymal progenitors	Rnh1
4.81E-56	0.38729881	0.397	0.196	7.43E-52	Mesenchymal progenitors	Vit
8.25E-56	0.282887644	0.386	0.186	1.28E-51	Mesenchymal progenitors	Palm
9.19E-56	0.28605982	0.441	0.223	1.42E-51	Mesenchymal progenitors	Cmtm3
1.22E-55	0.275216313	0.364	0.169	1.89E-51	Mesenchymal progenitors	Slit3
1.44E-55	0.343054185	0.928	0.782	2.23E-51	Mesenchymal progenitors	Myl12a
2.11E-55	0.318918261	0.428	0.223	3.26E-51	Mesenchymal progenitors	Ext1
3.09E-55	0.319250226	0.5	0.275	4.78E-51	Mesenchymal progenitors	Zmiz1
4.28E-55	0.390474016	0.551	0.327	6.62E-51	Mesenchymal progenitors	Ephx1
8.26E-55	0.343507194	0.581	0.348	1.28E-50	Mesenchymal progenitors	Ahnak2
9.78E-55	0.350076928	0.597	0.378	1.51E-50	Mesenchymal progenitors	Ccdc12
2.41E-54	0.36995812	0.556	0.331	3.73E-50	Mesenchymal progenitors	Bmp4
4.01E-54	0.379059731	0.737	0.544	6.20E-50	Mesenchymal progenitors	Ctsd
6.78E-54	0.378555605	0.717	0.519	1.05E-49	Mesenchymal progenitors	Kif5b
9.80E-54	0.343577865	0.93	0.83	1.51E-49	Mesenchymal progenitors	Minos1
3.09E-53	0.330224338	0.99	0.898	4.77E-49	Mesenchymal progenitors	Selenow
3.32E-53	0.43069719	0.798	0.64	5.14E-49	Mesenchymal progenitors	Npc2
3.49E-53	0.349210517	0.826	0.647	5.40E-49	Mesenchymal progenitors	Psap
4.50E-53	0.271903239	0.401	0.201	6.95E-49	Mesenchymal progenitors	Lasp1
1.59E-52	0.361243535	0.704	0.52	2.46E-48	Mesenchymal progenitors	Gnb1
2.74E-52	0.264286712	0.337	0.154	4.23E-48	Mesenchymal progenitors	Daam1
2.83E-52	0.400347803	0.466	0.251	4.37E-48	Mesenchymal progenitors	Rnd3
3.82E-52	0.352869951	0.687	0.45	5.90E-48	Mesenchymal progenitors	Ndn
1.22E-51	0.299051753	0.949	0.857	1.89E-47	Mesenchymal progenitors	Cox6b1
3.69E-51	0.282382936	0.419	0.218	5.70E-47	Mesenchymal progenitors	Csnk1e
5.75E-51	0.319853433	0.955	0.834	8.88E-47	Mesenchymal progenitors	Clic1
1.77E-50	0.326560634	0.866	0.707	2.73E-46	Mesenchymal progenitors	Mtch1
4.86E-50	0.328284132	0.703	0.49	7.51E-46	Mesenchymal progenitors	Bcl7c
1.04E-49	0.290726873	0.504	0.29	1.61E-45	Mesenchymal progenitors	Acaa2
1.42E-49	0.305290652	0.54	0.328	2.19E-45	Mesenchymal progenitors	Emc2
1.55E-49	0.324980406	0.669	0.454	2.39E-45	Mesenchymal progenitors	Actr3
4.31E-49	0.338009317	0.819	0.659	6.66E-45	Mesenchymal progenitors	Pgls
7.28E-49	0.326080576	0.591	0.381	1.13E-44	Mesenchymal progenitors	Asap1
1.16E-48	0.331379521	0.68	0.481	1.79E-44	Mesenchymal progenitors	Ptgfrn
1.56E-48	0.299957702	0.507	0.3	2.42E-44	Mesenchymal progenitors	Wwp1
8.67E-48	0.308834197	0.536	0.326	1.34E-43	Mesenchymal progenitors	Tgfbr3
5.09E-47	0.280108455	0.517	0.309	7.86E-43	Mesenchymal progenitors	Vapb
1.14E-46	0.319992191	0.603	0.4	1.76E-42	Mesenchymal progenitors	Jak1
2.35E-46	0.264456424	0.355	0.176	3.64E-42	Mesenchymal progenitors	Nav1
3.25E-46	0.269410072	0.461	0.262	5.03E-42	Mesenchymal progenitors	Ergic1
4.46E-46	0.269794483	0.434	0.238	6.90E-42	Mesenchymal progenitors	Ywhag
8.58E-46	0.325620769	0.601	0.393	1.33E-41	Mesenchymal progenitors	Flna
8.78E-46	0.259253859	0.996	0.983	1.36E-41	Mesenchymal progenitors	H3f3a
9.69E-46	0.33226023	0.904	0.652	1.50E-41	Mesenchymal progenitors	Col14a1
1.18E-45	0.280195566	0.419	0.228	1.82E-41	Mesenchymal progenitors	Stk38
1.43E-45	0.296725005	0.863	0.709	2.22E-41	Mesenchymal progenitors	Dynlrb1
2.75E-45	0.295849885	0.779	0.59	4.25E-41	Mesenchymal progenitors	Capzb
3.43E-45	0.348654369	0.772	0.628	5.30E-41	Mesenchymal progenitors	Hsbp1
4.19E-45	0.300219614	0.59	0.385	6.48E-41	Mesenchymal progenitors	Shisa5
7.08E-45	0.296410884	0.62	0.415	1.09E-40	Mesenchymal progenitors	Ppp1r2
7.64E-45	0.267003601	0.361	0.184	1.18E-40	Mesenchymal progenitors	Gpc4
1.21E-44	0.284286206	0.929	0.754	1.87E-40	Mesenchymal progenitors	Crip2
1.53E-44	0.312166944	0.83	0.643	2.37E-40	Mesenchymal progenitors	Dbi
1.75E-44	0.318333633	0.788	0.62	2.70E-40	Mesenchymal progenitors	Ptp4a2
2.31E-44	0.280382459	0.872	0.721	3.57E-40	Mesenchymal progenitors	Txndc17
4.55E-44	0.273207955	0.516	0.314	7.04E-40	Mesenchymal progenitors	Dlgap4
1.32E-43	0.365456407	0.976	0.934	2.04E-39	Mesenchymal progenitors	Anxa5
1.73E-43	0.320574976	0.582	0.385	2.68E-39	Mesenchymal progenitors	Akap13
2.32E-43	0.279404568	0.484	0.287	3.58E-39	Mesenchymal progenitors	Ccnd3
2.83E-43	0.314669493	0.981	0.925	4.38E-39	Mesenchymal progenitors	Pfn1
3.41E-43	0.365745392	0.627	0.418	5.27E-39	Mesenchymal progenitors	Phlda3
5.88E-43	0.261290469	0.354	0.182	9.08E-39	Mesenchymal progenitors	C1qtnf1
8.66E-43	0.288655593	0.785	0.62	1.34E-38	Mesenchymal progenitors	Ndufb4
1.19E-42	0.278875771	0.473	0.281	1.85E-38	Mesenchymal progenitors	Efemp2
1.69E-42	0.263390969	0.466	0.275	2.61E-38	Mesenchymal progenitors	Dnm1
5.11E-42	0.299049498	0.575	0.373	7.89E-38	Mesenchymal progenitors	Nnmt
6.14E-42	0.305268851	0.703	0.513	9.49E-38	Mesenchymal progenitors	Myl12b
6.80E-42	0.367568341	0.735	0.563	1.05E-37	Mesenchymal progenitors	Ltbp4
8.19E-42	0.257635932	0.475	0.283	1.27E-37	Mesenchymal progenitors	Aida
1.20E-41	0.300192255	0.58	0.376	1.85E-37	Mesenchymal progenitors	Lima1
1.29E-41	0.260695351	0.625	0.417	2.00E-37	Mesenchymal progenitors	Rab10
1.41E-41	0.379060881	0.551	0.357	2.17E-37	Mesenchymal progenitors	Fap
1.81E-41	0.288450751	0.847	0.702	2.80E-37	Mesenchymal progenitors	Fkbp1a
2.48E-41	0.270986832	0.578	0.37	3.84E-37	Mesenchymal progenitors	Tmem43
3.94E-41	0.276837498	0.576	0.383	6.08E-37	Mesenchymal progenitors	Rsu1
9.13E-41	0.26422767	0.384	0.21	1.41E-36	Mesenchymal progenitors	Kif2a
1.20E-40	0.317755379	0.571	0.369	1.85E-36	Mesenchymal progenitors	Metrnl
2.52E-40	0.278392821	0.664	0.478	3.89E-36	Mesenchymal progenitors	Ube2r2
2.93E-40	0.304861455	0.878	0.753	4.53E-36	Mesenchymal progenitors	Calu
3.22E-40	0.278796021	0.747	0.575	4.97E-36	Mesenchymal progenitors	1810037I17Rik
6.26E-40	0.268915945	0.481	0.284	9.68E-36	Mesenchymal progenitors	Tubb2b
1.12E-39	0.287835954	0.665	0.482	1.73E-35	Mesenchymal progenitors	Dctn2
2.58E-39	0.26600148	0.571	0.379	3.99E-35	Mesenchymal progenitors	Ndufs4
2.78E-39	0.42455837	0.35	0.178	4.30E-35	Mesenchymal progenitors	Cxcl1
2.83E-39	0.265443429	0.633	0.436	4.37E-35	Mesenchymal progenitors	Tbcb
7.14E-39	0.261862034	0.516	0.329	1.10E-34	Mesenchymal progenitors	Cfl2
8.69E-39	0.357415066	0.668	0.489	1.34E-34	Mesenchymal progenitors	Plxdc2
2.40E-38	0.276016076	0.622	0.435	3.70E-34	Mesenchymal progenitors	Tprgl
2.45E-38	0.290341991	0.637	0.462	3.78E-34	Mesenchymal progenitors	Mrpl23
3.54E-38	0.254452131	0.634	0.437	5.47E-34	Mesenchymal progenitors	Vps29
1.51E-37	0.280760022	0.582	0.38	2.34E-33	Mesenchymal progenitors	Pdgfra
1.59E-37	0.286702406	0.467	0.289	2.46E-33	Mesenchymal progenitors	Vasn
5.13E-37	0.269937029	0.602	0.415	7.93E-33	Mesenchymal progenitors	Etfb
5.30E-37	0.278860326	0.557	0.371	8.19E-33	Mesenchymal progenitors	Nr3c1
5.82E-37	0.273496583	0.484	0.308	8.99E-33	Mesenchymal progenitors	Tmem65
5.96E-37	0.252757981	0.413	0.24	9.21E-33	Mesenchymal progenitors	Mcub
1.16E-36	0.267451954	0.793	0.641	1.80E-32	Mesenchymal progenitors	Atp5g3
1.32E-36	0.252686554	0.476	0.285	2.05E-32	Mesenchymal progenitors	Rcan1
2.77E-36	0.284320205	0.69	0.484	4.29E-32	Mesenchymal progenitors	Sod3
3.37E-36	0.27871016	0.639	0.438	5.21E-32	Mesenchymal progenitors	Mgst3
4.04E-36	0.263914216	0.538	0.358	6.25E-32	Mesenchymal progenitors	BC005537
7.87E-36	0.258643929	0.547	0.368	1.22E-31	Mesenchymal progenitors	Sdcbp
8.67E-36	0.268535289	0.935	0.796	1.34E-31	Mesenchymal progenitors	Pmp22
1.34E-35	0.351146474	0.537	0.356	2.07E-31	Mesenchymal progenitors	Filip1l
1.52E-35	0.291508141	0.916	0.836	2.36E-31	Mesenchymal progenitors	Ddx5
1.61E-35	0.401730216	0.757	0.584	2.48E-31	Mesenchymal progenitors	Lum
2.37E-35	0.313330877	0.62	0.436	3.67E-31	Mesenchymal progenitors	Tubb4b
2.65E-35	0.275524986	0.596	0.414	4.10E-31	Mesenchymal progenitors	Abracl
2.79E-35	0.280257381	0.908	0.785	4.32E-31	Mesenchymal progenitors	Arpc1b
7.95E-35	0.280137315	0.928	0.785	1.23E-30	Mesenchymal progenitors	Col5a1
1.28E-34	0.2679385	0.437	0.27	1.98E-30	Mesenchymal progenitors	Ccdc28b
1.40E-34	0.274957075	0.749	0.581	2.16E-30	Mesenchymal progenitors	Ran
2.10E-34	0.257740319	0.456	0.282	3.24E-30	Mesenchymal progenitors	Rbms3
2.55E-34	0.261618673	0.571	0.397	3.93E-30	Mesenchymal progenitors	Dync1h1
2.58E-34	0.252681756	0.833	0.698	3.98E-30	Mesenchymal progenitors	Atp5b
7.96E-34	0.309008788	0.705	0.533	1.23E-29	Mesenchymal progenitors	Plec
1.36E-33	0.284229122	0.742	0.591	2.10E-29	Mesenchymal progenitors	Spag9
1.43E-33	0.260538117	0.69	0.519	2.20E-29	Mesenchymal progenitors	Pttg1ip
3.92E-33	0.270272601	0.411	0.246	6.06E-29	Mesenchymal progenitors	Cited2
4.26E-33	0.251263144	0.481	0.315	6.58E-29	Mesenchymal progenitors	Ptpra
5.79E-33	0.261109016	0.635	0.468	8.95E-29	Mesenchymal progenitors	Wasf2
6.89E-33	0.284591983	0.484	0.313	1.07E-28	Mesenchymal progenitors	Tshz2
7.89E-33	0.252387463	0.472	0.302	1.22E-28	Mesenchymal progenitors	Smarca2
2.59E-32	0.25894215	0.585	0.421	4.01E-28	Mesenchymal progenitors	Mtpn
2.60E-32	0.263932591	0.563	0.394	4.02E-28	Mesenchymal progenitors	Sptan1
5.34E-32	0.260087972	0.506	0.34	8.25E-28	Mesenchymal progenitors	Fam129a
4.09E-31	0.250157514	0.716	0.545	6.33E-27	Mesenchymal progenitors	Bmp1
7.67E-31	0.254473758	0.452	0.289	1.19E-26	Mesenchymal progenitors	Tspan4
1.04E-30	0.299757928	0.869	0.747	1.60E-26	Mesenchymal progenitors	Gpx1
2.46E-30	0.303421322	0.419	0.262	3.81E-26	Mesenchymal progenitors	Slc6a6
1.77E-29	0.251717739	0.454	0.291	2.74E-25	Mesenchymal progenitors	Scara3
4.04E-29	0.259275745	0.656	0.498	6.25E-25	Mesenchymal progenitors	Fgfr1
1.96E-28	0.262778194	0.462	0.311	3.03E-24	Mesenchymal progenitors	Mat2a
3.82E-28	0.258541641	0.608	0.454	5.91E-24	Mesenchymal progenitors	Fcgrt
6.74E-28	0.269468468	0.598	0.446	1.04E-23	Mesenchymal progenitors	Ywhah
1.26E-27	0.265173365	0.812	0.683	1.95E-23	Mesenchymal progenitors	Tubb5
2.05E-27	0.251245542	0.662	0.517	3.16E-23	Mesenchymal progenitors	Golim4
7.61E-27	0.250493465	0.544	0.399	1.18E-22	Mesenchymal progenitors	Spop
6.44E-26	0.260384856	0.683	0.532	9.96E-22	Mesenchymal progenitors	Klf6
9.87E-26	0.366914149	0.797	0.684	1.53E-21	Mesenchymal progenitors	H2-D1
1.07E-25	0.283149106	0.725	0.583	1.66E-21	Mesenchymal progenitors	Antxr1
1.88E-25	0.391132072	0.67	0.526	2.90E-21	Mesenchymal progenitors	Cdkn1a
1.14E-24	0.302900177	0.984	0.982	1.76E-20	Mesenchymal progenitors	Tmsb10
2.65E-24	0.33946887	0.683	0.56	4.09E-20	Mesenchymal progenitors	Matn2
9.83E-21	0.618892744	0.32	0.2	1.52E-16	Mesenchymal progenitors	Eln
9.90E-12	0.370882807	0.453	0.395	1.53E-07	Mesenchymal progenitors	Cdh13
2.42E-04	0.283067023	0.379	0.343	1	Mesenchymal progenitors	Tnfaip6
0	2.338347991	0.571	0.164	0	Tenooblasts	Dlk1
0	2.196139022	0.902	0.507	0	Tenooblasts	Itm2a
0	1.490509097	0.839	0.259	0	Tenooblasts	Gpc3
0	1.419180359	0.86	0.504	0	Tenooblasts	Igf1
0	1.348314949	0.982	0.604	0	Tenooblasts	Aspn
0	1.296266206	0.959	0.605	0	Tenooblasts	Ifitm3
0	1.292930963	0.881	0.314	0	Tenooblasts	Dpt
0	1.281544139	0.771	0.308	0	Tenooblasts	Serping1
0	1.208723301	0.907	0.53	0	Tenooblasts	Angptl1
0	1.180476317	0.432	0.045	0	Tenooblasts	Dkk2
0	1.170878023	0.931	0.57	0	Tenooblasts	Gas1
0	0.96802535	0.896	0.447	0	Tenooblasts	Islr
0	0.89345993	0.766	0.361	0	Tenooblasts	Bicc1
0	0.830591892	0.995	0.928	0	Tenooblasts	Ifitm2
0	0.747331472	0.444	0.057	0	Tenooblasts	C1s1
0	0.721727718	0.433	0.045	0	Tenooblasts	Abca8a
0	0.720013697	0.455	0.065	0	Tenooblasts	Col6a6
0	0.63639853	0.53	0.11	0	Tenooblasts	Anpep
0	0.601064967	0.461	0.08	0	Tenooblasts	Abca9
0	0.530696795	0.339	0.029	0	Tenooblasts	Ntrk2
0	0.439698999	0.299	0.022	0	Tenooblasts	Aoc3
4.96E-307	1.698325034	0.841	0.526	7.67E-303	Tenooblasts	Ptn
1.94E-302	0.491144324	0.382	0.058	3.00E-298	Tenooblasts	Abca8b
2.23E-294	1.141650359	0.993	0.898	3.45E-290	Tenooblasts	Col3a1
6.71E-294	0.539432402	0.378	0.059	1.04E-289	Tenooblasts	Zim1
2.96E-286	0.671846696	0.298	0.03	4.57E-282	Tenooblasts	Sfrp1
2.65E-279	0.643979901	0.323	0.04	4.09E-275	Tenooblasts	Hmcn2
1.85E-277	1.42147665	0.645	0.223	2.85E-273	Tenooblasts	H19
4.70E-273	0.761570723	0.716	0.312	7.27E-269	Tenooblasts	Pdgfra
2.61E-272	0.448856836	0.323	0.042	4.04E-268	Tenooblasts	Fmo1
6.37E-269	0.792105172	0.922	0.66	9.85E-265	Tenooblasts	Nfib
1.47E-268	0.827980887	0.642	0.25	2.27E-264	Tenooblasts	Csrp2
4.40E-268	0.862108543	0.331	0.047	6.79E-264	Tenooblasts	C4b
3.84E-263	0.765743859	0.466	0.114	5.93E-259	Tenooblasts	Apod
9.74E-263	1.282374191	0.471	0.127	1.50E-258	Tenooblasts	Igfbp3
2.85E-261	0.515591721	0.345	0.055	4.40E-257	Tenooblasts	Emb
7.20E-258	0.547819957	1	1	1.11E-253	Tenooblasts	Tpt1
4.26E-256	0.975821175	0.635	0.27	6.58E-252	Tenooblasts	Plagl1
7.58E-256	1.021309872	0.821	0.48	1.17E-251	Tenooblasts	Txnip
1.49E-250	1.440427192	0.757	0.419	2.31E-246	Tenooblasts	Cdkn1c
2.15E-248	0.434864904	0.377	0.073	3.32E-244	Tenooblasts	Adam33
1.03E-247	0.735110241	0.615	0.237	1.59E-243	Tenooblasts	C1qtnf2
1.89E-245	0.508549241	0.294	0.039	2.92E-241	Tenooblasts	Cygb
6.04E-242	0.891107005	0.938	0.609	9.33E-238	Tenooblasts	Col14a1
5.21E-241	0.528231753	0.408	0.094	8.06E-237	Tenooblasts	C1ra
9.90E-236	0.788220917	0.859	0.408	1.53E-231	Tenooblasts	Ebf1
2.40E-234	0.753084281	0.825	0.445	3.70E-230	Tenooblasts	Il11ra1
1.81E-232	0.763961408	0.742	0.355	2.79E-228	Tenooblasts	Rarres2
2.04E-229	0.680401587	0.639	0.26	3.15E-225	Tenooblasts	Lysmd2
2.68E-228	0.604713297	0.743	0.329	4.15E-224	Tenooblasts	Nid1
7.68E-228	0.476581714	1	1	1.19E-223	Tenooblasts	Eef1a1
3.95E-222	0.788141987	0.94	0.493	6.11E-218	Tenooblasts	Clec3b
9.23E-221	0.60487363	0.616	0.249	1.43E-216	Tenooblasts	Celf2
2.01E-220	0.592959558	0.491	0.159	3.10E-216	Tenooblasts	Kctd12
7.66E-214	0.562400501	0.613	0.236	1.18E-209	Tenooblasts	Loxl1
1.18E-210	0.762739845	0.748	0.368	1.83E-206	Tenooblasts	Lbp
1.58E-208	1.034210418	0.714	0.41	2.45E-204	Tenooblasts	Peg3
2.05E-206	0.378981455	0.334	0.068	3.17E-202	Tenooblasts	Calml4
3.20E-205	0.387728824	0.884	0.363	4.94E-201	Tenooblasts	Mfap5
4.02E-205	0.898479013	0.532	0.192	6.22E-201	Tenooblasts	Cilp
1.29E-202	1.141701917	0.846	0.563	2.00E-198	Tenooblasts	Postn
9.52E-202	0.614125115	0.514	0.184	1.47E-197	Tenooblasts	Mgst1
7.61E-200	0.710794465	0.84	0.464	1.18E-195	Tenooblasts	Fbln2
3.15E-196	0.472684609	0.466	0.15	4.86E-192	Tenooblasts	Steap3
1.24E-190	0.40924964	0.395	0.108	1.92E-186	Tenooblasts	AW551984
7.80E-189	0.979486268	0.821	0.503	1.20E-184	Tenooblasts	Id3
2.63E-186	0.629309544	0.579	0.231	4.06E-182	Tenooblasts	Ramp2
1.69E-185	0.572031318	0.363	0.094	2.61E-181	Tenooblasts	Fst
3.50E-185	0.660390308	0.776	0.477	5.41E-181	Tenooblasts	Nfia
9.08E-185	0.36913894	0.291	0.056	1.40E-180	Tenooblasts	Ace
2.07E-182	0.418420832	0.357	0.092	3.20E-178	Tenooblasts	Rtl3
1.73E-180	0.524395923	0.983	0.888	2.67E-176	Tenooblasts	Selenow
1.06E-179	0.445409807	1	0.999	1.64E-175	Tenooblasts	Fau
8.23E-179	1.652289521	0.332	0.079	1.27E-174	Tenooblasts	Myoc
7.39E-177	0.808591862	0.591	0.283	1.14E-172	Tenooblasts	Nrk
1.29E-176	0.602635444	0.967	0.844	1.99E-172	Tenooblasts	Ctsl
3.47E-176	0.474469429	0.392	0.114	5.36E-172	Tenooblasts	Igf2
8.97E-175	0.538827529	0.403	0.126	1.39E-170	Tenooblasts	Agtr2
7.30E-174	0.572911509	0.891	0.483	1.13E-169	Tenooblasts	Tnxb
8.28E-174	0.396204432	0.387	0.113	1.28E-169	Tenooblasts	Lama2
1.17E-168	0.650933548	0.718	0.41	1.81E-164	Tenooblasts	Ndn
2.11E-168	0.716613423	0.998	0.993	3.26E-164	Tenooblasts	Gnas
3.47E-168	0.618709852	0.831	0.553	5.37E-164	Tenooblasts	Prrx1
5.13E-167	0.737121774	0.783	0.494	7.93E-163	Tenooblasts	Mmp2
4.30E-166	0.92542915	0.579	0.293	6.65E-162	Tenooblasts	Egfl6
4.00E-163	0.506854569	0.54	0.224	6.19E-159	Tenooblasts	Pdlim2
8.55E-160	0.817167234	0.773	0.531	1.32E-155	Tenooblasts	Igfbp4
2.25E-159	0.420291493	0.995	0.861	3.48E-155	Tenooblasts	Fstl1
3.33E-158	0.801176646	0.77	0.536	5.15E-154	Tenooblasts	Maged2
1.30E-157	0.424954931	0.384	0.122	2.00E-153	Tenooblasts	Lpar4
5.14E-157	0.744194836	0.84	0.536	7.95E-153	Tenooblasts	Lum
9.30E-156	0.53121494	0.588	0.275	1.44E-151	Tenooblasts	Man1a
1.33E-153	0.400653536	0.637	0.279	2.05E-149	Tenooblasts	Col5a3
1.12E-152	0.591667572	0.945	0.761	1.73E-148	Tenooblasts	Col5a1
1.30E-151	0.460020526	0.534	0.224	2.01E-147	Tenooblasts	Lamb1
3.55E-150	0.451744401	0.362	0.114	5.48E-146	Tenooblasts	Cxcl12
3.99E-149	0.385852112	0.998	0.998	6.17E-145	Tenooblasts	Ubb
8.03E-148	0.534826703	0.631	0.342	1.24E-143	Tenooblasts	Igf2r
1.77E-145	0.526349536	0.763	0.503	2.74E-141	Tenooblasts	Eid1
1.33E-144	0.483468138	0.799	0.4	2.06E-140	Tenooblasts	Cd34
1.70E-144	1.330592677	0.931	0.733	2.63E-140	Tenooblasts	Gsn
1.26E-141	0.787079367	0.611	0.324	1.95E-137	Tenooblasts	Gem
2.04E-141	0.639584455	0.808	0.421	3.15E-137	Tenooblasts	Ly6a
5.46E-141	0.440802268	0.48	0.198	8.44E-137	Tenooblasts	Gpm6b
2.31E-140	0.445782964	0.994	0.978	3.57E-136	Tenooblasts	Naca
1.49E-138	0.452364496	0.465	0.193	2.30E-134	Tenooblasts	Phactr2
5.81E-138	0.503823837	0.839	0.557	8.98E-134	Tenooblasts	Ddah2
6.53E-138	0.52964472	0.289	0.077	1.01E-133	Tenooblasts	Penk
4.15E-137	0.479371479	0.675	0.389	6.42E-133	Tenooblasts	Ech1
6.79E-137	0.581632676	0.717	0.433	1.05E-132	Tenooblasts	Col4a1
3.65E-136	0.280495477	0.272	0.068	5.63E-132	Tenooblasts	Ebf3
4.65E-133	0.396840531	0.485	0.2	7.18E-129	Tenooblasts	Tmod2
7.50E-132	0.741677672	0.81	0.543	1.16E-127	Tenooblasts	Ogn
1.28E-131	0.461581436	0.732	0.438	1.97E-127	Tenooblasts	Fxyd1
4.14E-130	0.360636965	0.429	0.162	6.39E-126	Tenooblasts	Qpct
1.29E-129	0.463836879	1	0.976	1.99E-125	Tenooblasts	Vim
1.93E-129	0.287195014	0.253	0.061	2.99E-125	Tenooblasts	Lrrc17
4.63E-128	0.376762974	0.371	0.132	7.16E-124	Tenooblasts	Arhgap20
5.30E-126	0.488872205	0.567	0.293	8.19E-122	Tenooblasts	Dab2
9.62E-125	0.481147582	0.903	0.692	1.49E-120	Tenooblasts	Sptbn1
1.31E-121	0.669928934	0.895	0.717	2.02E-117	Tenooblasts	Meg3
6.51E-121	0.469475461	0.943	0.839	1.01E-116	Tenooblasts	Nedd4
7.58E-121	0.668969274	0.997	0.948	1.17E-116	Tenooblasts	Fth1
9.18E-120	0.65805843	0.729	0.479	1.42E-115	Tenooblasts	Mfap2
2.26E-118	1.200294032	0.39	0.163	3.49E-114	Tenooblasts	Eln
3.00E-118	0.459617277	0.654	0.383	4.63E-114	Tenooblasts	Arid5b
3.83E-117	0.437375752	0.596	0.321	5.93E-113	Tenooblasts	Selenop
2.00E-116	0.306819139	0.329	0.113	3.08E-112	Tenooblasts	Gnb4
2.73E-116	0.375199389	0.996	0.981	4.21E-112	Tenooblasts	Itm2b
1.57E-114	0.342392537	0.463	0.209	2.42E-110	Tenooblasts	Tnfsf12
4.27E-113	0.486886864	0.678	0.442	6.60E-109	Tenooblasts	Grb10
5.43E-113	0.332569688	0.371	0.142	8.39E-109	Tenooblasts	Angptl4
1.49E-112	0.449096859	0.463	0.207	2.30E-108	Tenooblasts	Gstm1
5.27E-112	0.641099631	0.698	0.4	8.15E-108	Tenooblasts	Ly6c1
7.65E-112	0.376132028	0.487	0.232	1.18E-107	Tenooblasts	Prrx2
1.80E-111	0.454490753	0.908	0.736	2.78E-107	Tenooblasts	Nfix
1.17E-110	0.70934544	0.757	0.533	1.81E-106	Tenooblasts	Ltbp4
3.89E-109	0.441908784	0.674	0.417	6.01E-105	Tenooblasts	Rhoj
1.28E-106	0.421720331	0.455	0.211	1.97E-102	Tenooblasts	Cited2
6.05E-106	0.401779915	0.712	0.472	9.35E-102	Tenooblasts	Cox7a2l
2.08E-105	0.408119948	0.594	0.318	3.22E-101	Tenooblasts	Fap
8.45E-104	0.318251259	0.436	0.188	1.31E-99	Tenooblasts	Ebf2
2.61E-102	0.403793445	0.484	0.235	4.04E-98	Tenooblasts	Ly6e
2.78E-102	0.329572159	0.403	0.176	4.30E-98	Tenooblasts	Rev3l
5.54E-102	0.426108296	0.826	0.629	8.56E-98	Tenooblasts	Ctsb
6.91E-102	0.429389625	0.843	0.68	1.07E-97	Tenooblasts	Eif3f
7.36E-101	0.271132518	0.273	0.087	1.14E-96	Tenooblasts	Clec2d
8.67E-100	0.426058559	0.518	0.28	1.34E-95	Tenooblasts	Tshz2
2.19E-99	0.354799677	0.465	0.222	3.38E-95	Tenooblasts	Ptprd
3.83E-99	0.371733832	0.534	0.287	5.92E-95	Tenooblasts	Ank2
2.13E-98	0.420168155	0.547	0.308	3.29E-94	Tenooblasts	Svil
3.28E-98	0.463258472	0.599	0.368	5.07E-94	Tenooblasts	Cd302
4.80E-96	0.350592287	0.469	0.239	7.42E-92	Tenooblasts	Lrp6
3.08E-95	0.511064088	0.656	0.406	4.76E-91	Tenooblasts	Mgst3
7.01E-95	0.374627593	0.499	0.259	1.08E-90	Tenooblasts	Boc
8.42E-94	0.568719256	0.666	0.425	1.30E-89	Tenooblasts	Gas6
1.36E-91	0.256442404	0.255	0.083	2.10E-87	Tenooblasts	Podn
5.47E-91	0.253901688	0.832	0.528	8.45E-87	Tenooblasts	Nov
2.15E-90	0.411379615	0.751	0.483	3.33E-86	Tenooblasts	Itih5
2.99E-90	0.261089609	0.335	0.135	4.62E-86	Tenooblasts	Acvrl1
9.00E-90	0.278481759	0.396	0.181	1.39E-85	Tenooblasts	Gulp1
1.35E-89	0.277580515	0.353	0.15	2.09E-85	Tenooblasts	Tbx15
2.06E-88	0.319751868	0.467	0.243	3.18E-84	Tenooblasts	Cped1
3.21E-88	0.352097178	0.613	0.364	4.96E-84	Tenooblasts	Aldh2
4.92E-88	0.402395837	0.843	0.646	7.61E-84	Tenooblasts	Rnase4
6.98E-87	0.421284671	0.816	0.508	1.08E-82	Tenooblasts	Ecm1
7.17E-87	0.408618057	0.725	0.506	1.11E-82	Tenooblasts	Cyb5a
4.76E-86	0.569735284	0.593	0.354	7.36E-82	Tenooblasts	Mest
1.15E-85	0.307595693	0.993	0.982	1.77E-81	Tenooblasts	H3f3a
8.55E-85	0.313425704	0.433	0.213	1.32E-80	Tenooblasts	Antxr2
9.93E-85	0.415242262	0.681	0.454	1.53E-80	Tenooblasts	Arl4a
1.48E-83	0.277972279	0.373	0.16	2.29E-79	Tenooblasts	Hmcn1
1.71E-83	0.308807658	0.365	0.166	2.65E-79	Tenooblasts	Zfp503
1.75E-83	0.368526772	0.811	0.628	2.70E-79	Tenooblasts	Psap
2.17E-83	0.29399325	0.419	0.206	3.35E-79	Tenooblasts	Cks1b
2.66E-83	0.36859932	0.704	0.488	4.11E-79	Tenooblasts	Myl12b
2.97E-83	0.302052439	0.485	0.261	4.60E-79	Tenooblasts	Sgce
5.18E-83	0.270126793	0.285	0.109	8.00E-79	Tenooblasts	Nrp1
1.55E-82	0.293147489	0.412	0.203	2.40E-78	Tenooblasts	Cmtm3
1.03E-81	0.446781341	0.849	0.726	1.60E-77	Tenooblasts	Nsa2
1.13E-81	0.499887023	0.744	0.537	1.74E-77	Tenooblasts	Marcks
1.89E-81	0.275479165	0.403	0.195	2.92E-77	Tenooblasts	Arhgap10
8.90E-81	0.361306148	0.522	0.302	1.37E-76	Tenooblasts	Auts2
1.14E-80	0.306667902	0.983	0.95	1.76E-76	Tenooblasts	Rack1
1.67E-80	0.261424649	0.3	0.118	2.58E-76	Tenooblasts	Rbp1
2.08E-80	0.353929717	0.857	0.695	3.21E-76	Tenooblasts	Aes
4.80E-80	0.317721299	0.532	0.308	7.42E-76	Tenooblasts	Il6st
4.27E-79	0.347114689	0.662	0.427	6.59E-75	Tenooblasts	Olfml2b
6.07E-79	0.341071333	0.61	0.381	9.39E-75	Tenooblasts	Lpar1
3.19E-78	0.310996431	0.55	0.316	4.93E-74	Tenooblasts	Lamc1
1.24E-77	0.317789048	0.588	0.365	1.92E-73	Tenooblasts	Blvrb
1.77E-77	0.314356043	0.49	0.275	2.74E-73	Tenooblasts	Smarca2
1.82E-77	0.395526989	0.514	0.299	2.81E-73	Tenooblasts	Fbln5
5.98E-77	0.279582437	0.411	0.206	9.24E-73	Tenooblasts	Stk38
8.39E-77	0.306909042	0.468	0.256	1.30E-72	Tenooblasts	Rbms3
5.35E-75	0.312915148	0.51	0.295	8.27E-71	Tenooblasts	Man2a1
7.69E-75	0.288204853	0.502	0.275	1.19E-70	Tenooblasts	Lama4
1.65E-74	0.2772039	0.404	0.203	2.55E-70	Tenooblasts	Ghr
1.11E-73	0.253315894	0.386	0.188	1.72E-69	Tenooblasts	Naaa
1.40E-73	0.405659509	0.443	0.244	2.17E-69	Tenooblasts	Fbln1
4.24E-73	0.256327578	0.329	0.149	6.55E-69	Tenooblasts	Fzd2
5.36E-73	0.262803318	0.341	0.155	8.29E-69	Tenooblasts	Cavin2
1.49E-72	0.251284541	0.324	0.144	2.31E-68	Tenooblasts	Srpx
8.52E-72	0.326657848	0.633	0.426	1.32E-67	Tenooblasts	Fcgrt
9.99E-72	0.279916422	0.398	0.203	1.54E-67	Tenooblasts	Snhg12
1.25E-71	0.259719098	0.388	0.193	1.93E-67	Tenooblasts	Zcchc24
1.25E-71	0.311265883	0.953	0.905	1.94E-67	Tenooblasts	Pfdn5
5.26E-71	0.352087068	0.882	0.747	8.13E-67	Tenooblasts	Ndufa4
2.06E-68	0.301929332	0.487	0.285	3.18E-64	Tenooblasts	Colec12
2.23E-68	0.289525913	0.854	0.615	3.44E-64	Tenooblasts	Serpinb6a
2.44E-68	0.281625974	0.428	0.234	3.77E-64	Tenooblasts	Snx2
3.46E-68	0.336935815	0.999	0.997	5.34E-64	Tenooblasts	Ftl1
3.63E-68	0.355477841	0.956	0.892	5.60E-64	Tenooblasts	Npm1
4.53E-68	0.253852329	0.289	0.126	6.99E-64	Tenooblasts	Fat4
9.42E-68	0.267642136	0.453	0.255	1.46E-63	Tenooblasts	Eci2
1.72E-67	0.459416221	0.895	0.73	2.66E-63	Tenooblasts	Nbl1
3.19E-67	0.276178866	0.509	0.288	4.93E-63	Tenooblasts	Ntn1
3.65E-67	0.365242	0.676	0.491	5.64E-63	Tenooblasts	Foxp1
1.21E-66	0.426031406	0.517	0.323	1.87E-62	Tenooblasts	Pnp
3.12E-66	0.299968767	0.342	0.163	4.83E-62	Tenooblasts	Akap12
9.12E-66	0.268515141	0.412	0.218	1.41E-61	Tenooblasts	Csf1
2.50E-65	0.32883201	0.83	0.696	3.86E-61	Tenooblasts	Map1lc3b
3.37E-65	0.303698461	0.595	0.395	5.21E-61	Tenooblasts	Ppp1r2
5.52E-65	0.282610778	0.522	0.314	8.53E-61	Tenooblasts	Fam129a
9.97E-65	0.291764747	0.544	0.341	1.54E-60	Tenooblasts	Epb41l2
1.18E-64	0.336538157	0.713	0.508	1.83E-60	Tenooblasts	Angptl2
9.30E-64	0.292486229	0.576	0.371	1.44E-59	Tenooblasts	Sntb2
2.11E-63	0.326568899	0.741	0.548	3.26E-59	Tenooblasts	Rras
3.00E-63	0.272962575	0.486	0.292	4.64E-59	Tenooblasts	Vapb
2.77E-62	0.264450784	0.397	0.212	4.27E-58	Tenooblasts	Pik3r1
9.74E-62	0.334881743	0.673	0.493	1.51E-57	Tenooblasts	Ypel3
2.54E-61	0.278542215	0.478	0.281	3.93E-57	Tenooblasts	Slc1a5
4.60E-61	0.257672248	0.467	0.273	7.11E-57	Tenooblasts	Acaa2
2.26E-60	0.268980715	0.338	0.172	3.49E-56	Tenooblasts	Nrip1
3.02E-60	0.357240372	0.662	0.502	4.66E-56	Tenooblasts	Tcf4
1.35E-59	0.250843964	0.388	0.213	2.09E-55	Tenooblasts	Snx5
9.38E-58	0.351209146	0.65	0.466	1.45E-53	Tenooblasts	Ccdc80
1.54E-57	0.28253876	0.446	0.267	2.38E-53	Tenooblasts	Arhgap21
1.80E-57	0.288223427	0.903	0.787	2.78E-53	Tenooblasts	Gnb2
2.85E-57	0.272804811	0.668	0.474	4.41E-53	Tenooblasts	Fgfr1
8.27E-57	0.28095561	0.99	0.869	1.28E-52	Tenooblasts	Pcolce
9.32E-57	0.281336199	0.491	0.309	1.44E-52	Tenooblasts	Cdc42ep5
3.22E-56	0.324705745	0.578	0.398	4.98E-52	Tenooblasts	Col4a2
3.38E-56	0.299450922	0.786	0.63	5.23E-52	Tenooblasts	Map1lc3a
7.82E-56	0.376889003	0.498	0.302	1.21E-51	Tenooblasts	Spon2
1.49E-55	0.283376508	0.776	0.619	2.31E-51	Tenooblasts	Ctsz
6.13E-55	0.318426035	0.375	0.208	9.47E-51	Tenooblasts	Capn6
3.74E-54	0.277765773	0.449	0.272	5.79E-50	Tenooblasts	Ccnd3
7.28E-54	0.257490938	0.977	0.948	1.13E-49	Tenooblasts	Eef1b2
1.73E-53	0.292143936	0.704	0.558	2.67E-49	Tenooblasts	Lamp2
2.78E-53	0.262878207	0.505	0.318	4.29E-49	Tenooblasts	Ablim1
3.51E-53	0.310780962	0.649	0.499	5.43E-49	Tenooblasts	Prrc2c
3.65E-53	0.262483172	0.456	0.269	5.64E-49	Tenooblasts	Scara3
6.27E-52	0.320794873	0.648	0.484	9.69E-48	Tenooblasts	Hmgn3
1.18E-51	0.342034521	0.785	0.636	1.83E-47	Tenooblasts	Dnaja1
6.28E-50	0.274405754	0.746	0.557	9.71E-46	Tenooblasts	Antxr1
1.38E-49	0.267232678	0.952	0.913	2.14E-45	Tenooblasts	Uqcrh
2.38E-49	0.277892726	0.876	0.702	3.67E-45	Tenooblasts	Vcan
7.49E-49	0.260822161	0.604	0.433	1.16E-44	Tenooblasts	Aprt
1.76E-48	0.300211803	0.646	0.473	2.71E-44	Tenooblasts	Plxdc2
2.47E-48	0.256676955	0.535	0.361	3.81E-44	Tenooblasts	Ccdc50
4.18E-47	0.276025223	0.804	0.652	6.46E-43	Tenooblasts	Pdia6
5.26E-47	0.251392545	0.593	0.421	8.12E-43	Tenooblasts	Ctdsp2
7.60E-47	0.298111225	0.774	0.633	1.17E-42	Tenooblasts	Ifi27
8.02E-46	0.276322719	0.621	0.477	1.24E-41	Tenooblasts	Atxn7l3b
1.49E-45	0.316624004	0.431	0.269	2.31E-41	Tenooblasts	Kcnq1ot1
6.87E-45	0.263455845	0.438	0.274	1.06E-40	Tenooblasts	Fez1
1.44E-44	0.253904307	0.455	0.294	2.23E-40	Tenooblasts	Klf7
7.52E-44	0.282433889	0.507	0.34	1.16E-39	Tenooblasts	Meox2
1.03E-43	0.253051009	0.555	0.378	1.60E-39	Tenooblasts	Fibin
2.95E-43	0.262551012	0.997	0.953	4.55E-39	Tenooblasts	Lgals1
4.43E-43	0.255312307	0.827	0.716	6.85E-39	Tenooblasts	Eif3h
4.58E-43	0.291185137	0.586	0.428	7.08E-39	Tenooblasts	Rsrp1
7.57E-43	0.251798327	0.858	0.775	1.17E-38	Tenooblasts	Eef1d
1.13E-42	0.252979508	0.927	0.772	1.75E-38	Tenooblasts	Fndc1
1.86E-41	0.276650787	0.697	0.567	2.87E-37	Tenooblasts	Mxra8
5.45E-41	0.968826751	0.303	0.17	8.41E-37	Tenooblasts	Cxcl1
8.39E-41	0.330755355	0.43	0.271	1.30E-36	Tenooblasts	Phlda1
8.93E-40	0.256843631	0.48	0.318	1.38E-35	Tenooblasts	Igsf10
1.99E-38	0.254427226	0.507	0.36	3.07E-34	Tenooblasts	Frmd6
6.65E-38	0.250568259	0.749	0.621	1.03E-33	Tenooblasts	Eif3e
2.62E-37	0.257251475	0.598	0.449	4.05E-33	Tenooblasts	Mmp14
1.30E-34	0.260860463	0.719	0.576	2.00E-30	Tenooblasts	Zbtb20
1.51E-33	0.375043384	0.327	0.194	2.33E-29	Tenooblasts	Ifi27l2a
5.17E-32	0.271059085	0.413	0.284	7.98E-28	Tenooblasts	Ifngr1
7.93E-31	0.266922541	0.26	0.152	1.23E-26	Tenooblasts	Nfkbiz
7.82E-30	0.334077072	0.382	0.262	1.21E-25	Tenooblasts	Ier5
6.92E-28	0.318430525	0.66	0.547	1.07E-23	Tenooblasts	Pnrc1
3.03E-27	0.3437866	0.257	0.156	4.69E-23	Tenooblasts	Lpl
5.73E-27	0.276346659	0.451	0.316	8.86E-23	Tenooblasts	Tnfaip6
1.36E-11	0.406837655	0.416	0.35	2.10E-07	Tenooblasts	Socs3
0	2.572661041	0.983	0.419	0	Tenocytes	Tnmd
0	2.500382749	0.898	0.305	0	Tenocytes	Mfap4
0	2.186656516	0.969	0.28	0	Tenocytes	Kera
0	1.868512977	0.993	0.397	0	Tenocytes	Fmod
0	1.739633612	0.981	0.55	0	Tenocytes	1500015O10Rik
0	1.685405267	0.881	0.455	0	Tenocytes	C1qtnf3
0	1.442056898	0.976	0.58	0	Tenocytes	Col12a1
0	1.341302442	0.991	0.58	0	Tenocytes	Thbs4
0	1.316480697	0.974	0.546	0	Tenocytes	Ogn
0	1.292276037	0.928	0.334	0	Tenocytes	Cpxm2
0	1.262070143	0.877	0.317	0	Tenocytes	Scx
0	1.259926832	0.865	0.262	0	Tenocytes	Col11a2
0	1.030125296	0.73	0.186	0	Tenocytes	Acta2
0	0.762981401	0.588	0.08	0	Tenocytes	Ptx4
0	0.699062075	0.54	0.106	0	Tenocytes	Chst5
0	0.635343551	0.499	0.065	0	Tenocytes	Ntng1
0	0.63532852	0.442	0.054	0	Tenocytes	Gas2
3.49E-307	0.949043968	0.806	0.283	5.39E-303	Tenocytes	Itgbl1
4.66E-299	0.659448464	0.556	0.116	7.20E-295	Tenocytes	Cpm
1.64E-297	1.062839997	0.912	0.484	2.54E-293	Tenocytes	Ssc5d
1.19E-288	0.539002448	0.371	0.045	1.84E-284	Tenocytes	Prss35
3.42E-284	0.954225935	0.845	0.318	5.29E-280	Tenocytes	Pdgfrl
3.84E-278	0.76344301	0.602	0.152	5.93E-274	Tenocytes	Sema3b
3.95E-273	1.139993654	0.981	0.488	6.11E-269	Tenocytes	Col11a1
1.04E-261	1.045808619	0.936	0.518	1.61E-257	Tenocytes	Thbs2
2.87E-253	0.624818093	0.436	0.081	4.44E-249	Tenocytes	Matn4
8.60E-253	0.632097476	0.588	0.158	1.33E-248	Tenocytes	Sema3a
1.20E-249	0.515960351	0.466	0.093	1.86E-245	Tenocytes	Mkx
2.03E-245	0.485361536	0.422	0.076	3.14E-241	Tenocytes	Zfp185
8.04E-243	0.98356941	0.935	0.549	1.24E-238	Tenocytes	Htra1
1.19E-240	1.037934749	0.975	0.678	1.84E-236	Tenocytes	Abi3bp
2.15E-240	1.053834965	1	0.994	3.33E-236	Tenocytes	Col1a2
2.74E-238	0.934399666	0.812	0.279	4.24E-234	Tenocytes	Cilp2
1.47E-236	0.880591553	0.898	0.44	2.27E-232	Tenocytes	Ecm2
2.02E-233	0.462993863	0.336	0.047	3.13E-229	Tenocytes	Poc1a
7.88E-226	0.703302089	0.64	0.212	1.22E-221	Tenocytes	Itga2
8.42E-225	0.517218562	0.456	0.1	1.30E-220	Tenocytes	Mylk
7.51E-216	0.906198188	0.904	0.508	1.16E-211	Tenocytes	Fxyd6
1.37E-214	0.932107418	0.882	0.478	2.11E-210	Tenocytes	Il11ra1
2.16E-211	0.989620654	1	0.993	3.33E-207	Tenocytes	Col1a1
2.24E-209	0.707589333	0.81	0.308	3.46E-205	Tenocytes	Cxcl14
1.26E-197	0.803425505	0.995	0.881	1.94E-193	Tenocytes	Pcolce
8.55E-190	0.349212021	0.266	0.035	1.32E-185	Tenocytes	Enc1
7.61E-189	1.002899834	0.841	0.488	1.18E-184	Tenocytes	Mfap2
2.98E-180	0.728910734	0.851	0.521	4.60E-176	Tenocytes	Itm2c
9.95E-178	0.76732029	0.794	0.429	1.54E-173	Tenocytes	C1qtnf6
2.99E-175	0.428606653	0.319	0.058	4.62E-171	Tenocytes	Cck
5.69E-169	0.786420717	0.867	0.539	8.79E-165	Tenocytes	Gng11
5.43E-168	0.52236112	0.424	0.109	8.39E-164	Tenocytes	Chodl
4.50E-165	0.637255587	1	1	6.95E-161	Tenocytes	Sparc
1.78E-162	0.682555935	0.863	0.396	2.74E-158	Tenocytes	Comp
1.00E-161	0.686018304	0.958	0.75	1.55E-157	Tenocytes	Rcn3
5.26E-159	0.401978958	0.368	0.089	8.13E-155	Tenocytes	Mettl24
2.61E-148	0.694122647	0.971	0.782	4.03E-144	Tenocytes	Fndc1
2.36E-144	0.529723428	0.591	0.232	3.65E-140	Tenocytes	Wisp1
5.67E-144	0.584223658	0.997	0.908	8.76E-140	Tenocytes	Col6a1
1.44E-140	0.696421884	0.98	0.817	2.23E-136	Tenocytes	Col6a3
1.01E-138	0.543812744	0.997	0.907	1.56E-134	Tenocytes	Timp2
8.13E-132	0.667418502	0.651	0.316	1.26E-127	Tenocytes	Clec11a
2.18E-128	0.5635782	0.769	0.439	3.38E-124	Tenocytes	Aig1
1.16E-124	0.56511131	0.977	0.787	1.79E-120	Tenocytes	Ptgis
5.39E-123	0.732750708	0.794	0.504	8.33E-119	Tenocytes	Tpm1
2.26E-122	0.308237245	0.295	0.071	3.50E-118	Tenocytes	Cybrd1
3.60E-120	0.48508157	0.54	0.218	5.57E-116	Tenocytes	Bambi
2.09E-119	0.700911386	0.852	0.584	3.23E-115	Tenocytes	Aebp1
1.47E-118	0.45051661	0.679	0.308	2.27E-114	Tenocytes	Egfl6
4.06E-116	0.929492187	0.962	0.633	6.27E-112	Tenocytes	Mgp
5.22E-115	0.343114424	0.292	0.074	8.07E-111	Tenocytes	Ism1
6.31E-114	0.659488538	0.801	0.537	9.74E-110	Tenocytes	Ctsk
2.48E-113	0.503894059	0.733	0.394	3.84E-109	Tenocytes	Col16a1
1.12E-112	0.77622274	0.885	0.627	1.74E-108	Tenocytes	Cthrc1
3.93E-112	0.461188575	0.581	0.262	6.07E-108	Tenocytes	Hopx
1.09E-111	0.305437706	0.274	0.066	1.69E-107	Tenocytes	Uts2r
3.82E-110	0.375955788	0.422	0.152	5.90E-106	Tenocytes	Dock4
1.77E-109	0.351715864	0.398	0.133	2.73E-105	Tenocytes	Stk26
5.07E-108	0.325203589	0.253	0.058	7.83E-104	Tenocytes	Ucma
1.82E-107	0.377835299	0.447	0.166	2.81E-103	Tenocytes	Enpp2
1.40E-104	0.502308998	0.634	0.317	2.17E-100	Tenocytes	Tpm2
1.34E-103	0.532562141	0.635	0.317	2.08E-99	Tenocytes	Fbn2
3.74E-103	0.415248347	0.627	0.304	5.78E-99	Tenocytes	Fbln5
7.08E-103	0.456847786	0.993	0.888	1.09E-98	Tenocytes	Col6a2
1.36E-102	0.470826071	0.344	0.107	2.10E-98	Tenocytes	Igfbp2
2.71E-100	0.469650548	0.711	0.414	4.19E-96	Tenocytes	Plpp1
1.41E-99	0.375930338	0.456	0.178	2.18E-95	Tenocytes	Ptprz1
5.35E-97	0.40001736	0.526	0.241	8.26E-93	Tenocytes	Scarf2
1.25E-96	0.577576934	0.992	0.959	1.94E-92	Tenocytes	Lgals1
4.08E-96	0.974915579	1	0.995	6.31E-92	Tenocytes	Gm42418
5.14E-95	0.341986559	0.354	0.121	7.94E-91	Tenocytes	Tceal3
6.36E-94	0.427913411	0.851	0.542	9.82E-90	Tenocytes	Marcks
9.88E-94	0.385787713	0.522	0.244	1.53E-89	Tenocytes	Grina
1.32E-93	0.330903267	0.395	0.148	2.04E-89	Tenocytes	Strbp
4.14E-93	0.499954742	0.581	0.302	6.40E-89	Tenocytes	Tspan6
2.26E-92	0.529177189	0.597	0.296	3.50E-88	Tenocytes	Basp1
9.36E-92	0.43671784	0.585	0.305	1.45E-87	Tenocytes	Emilin1
1.23E-91	0.319282942	0.317	0.101	1.90E-87	Tenocytes	Ooep
4.47E-91	0.514517375	0.933	0.794	6.91E-87	Tenocytes	Vkorc1
6.38E-91	0.410886799	0.544	0.261	9.87E-87	Tenocytes	Sdc1
1.91E-89	0.493318511	0.892	0.644	2.96E-85	Tenocytes	Tgfbi
3.41E-88	0.321239509	0.398	0.153	5.28E-84	Tenocytes	Pcsk5
8.94E-88	0.44139099	0.986	0.96	1.38E-83	Tenocytes	Serpinh1
9.50E-86	0.927317711	0.806	0.601	1.47E-81	Tenocytes	Postn
4.24E-85	0.734085432	0.888	0.77	6.55E-81	Tenocytes	AY036118
5.32E-84	0.379473203	0.61	0.315	8.22E-80	Tenocytes	Igsf10
2.54E-83	0.365221861	0.988	0.964	3.93E-79	Tenocytes	Cd63
1.02E-82	0.433635854	0.732	0.441	1.57E-78	Tenocytes	Gas6
1.31E-82	0.426424748	0.841	0.577	2.02E-78	Tenocytes	Snhg18
1.82E-82	0.312699561	0.382	0.151	2.82E-78	Tenocytes	Ccdc102a
4.64E-82	0.438948989	0.997	0.867	7.17E-78	Tenocytes	Igfbp7
1.44E-81	0.499317058	0.842	0.669	2.22E-77	Tenocytes	Copz2
3.14E-81	0.705872735	0.967	0.89	4.85E-77	Tenocytes	Dcn
5.29E-80	0.344437257	0.391	0.163	8.17E-76	Tenocytes	Lnpk
2.82E-79	0.40823655	0.651	0.387	4.36E-75	Tenocytes	Ltbp3
3.41E-79	0.41524013	0.583	0.326	5.27E-75	Tenocytes	Cacna2d1
5.89E-79	0.294096787	0.343	0.128	9.10E-75	Tenocytes	Prex1
5.95E-79	0.379621278	0.581	0.316	9.19E-75	Tenocytes	Fam3c
3.88E-78	0.440260851	0.812	0.573	6.00E-74	Tenocytes	Thbs3
2.28E-77	0.25359915	0.263	0.082	3.52E-73	Tenocytes	Tns3
3.11E-77	0.548963805	0.682	0.45	4.81E-73	Tenocytes	Olfml2b
3.67E-77	0.429504434	0.806	0.522	5.67E-73	Tenocytes	P4ha1
2.74E-73	0.447128526	0.863	0.678	4.24E-69	Tenocytes	Tceal9
8.29E-73	0.340862056	0.423	0.191	1.28E-68	Tenocytes	Phgdh
1.69E-72	0.264310603	0.287	0.1	2.61E-68	Tenocytes	Kctd1
2.55E-71	0.552805211	0.647	0.372	3.94E-67	Tenocytes	Mest
3.55E-70	0.397728913	0.696	0.453	5.49E-66	Tenocytes	Crtap
4.23E-70	0.404724482	0.95	0.84	6.54E-66	Tenocytes	Tmed3
4.51E-70	0.288602506	0.685	0.373	6.97E-66	Tenocytes	Cgref1
5.31E-70	0.429643189	0.749	0.511	8.20E-66	Tenocytes	Htra3
2.19E-69	0.392155314	0.734	0.451	3.38E-65	Tenocytes	Fam46a
6.50E-68	0.386395377	0.751	0.45	1.00E-63	Tenocytes	Lox
1.22E-65	0.328481409	0.511	0.267	1.88E-61	Tenocytes	Tcea3
1.50E-65	0.434352695	0.711	0.484	2.32E-61	Tenocytes	Hivep2
4.51E-65	0.390238753	0.697	0.459	6.97E-61	Tenocytes	Lhfp
2.48E-64	0.316538107	0.616	0.34	3.84E-60	Tenocytes	Creb3l1
2.35E-62	0.371595845	0.961	0.891	3.63E-58	Tenocytes	Ssr4
3.51E-62	0.357133772	0.869	0.666	5.43E-58	Tenocytes	Fkbp7
2.22E-61	0.425050852	0.585	0.366	3.43E-57	Tenocytes	Ccdc88a
3.85E-58	0.280241501	0.994	0.979	5.95E-54	Tenocytes	Bgn
6.38E-58	0.294869486	0.429	0.213	9.86E-54	Tenocytes	Faap20
1.53E-57	0.316816684	0.617	0.373	2.36E-53	Tenocytes	Plod1
4.54E-57	0.340956241	0.734	0.492	7.01E-53	Tenocytes	Cpq
1.52E-56	0.297516467	0.884	0.617	2.34E-52	Tenocytes	Gas1
4.65E-56	0.437478559	0.825	0.656	7.19E-52	Tenocytes	Prdx4
7.40E-56	0.426122066	0.737	0.526	1.14E-51	Tenocytes	Angptl2
6.08E-55	0.32791529	0.684	0.44	9.40E-51	Tenocytes	Dkk3
2.98E-54	0.272836541	0.384	0.184	4.61E-50	Tenocytes	E130114P18Rik
3.45E-54	0.308163002	0.412	0.213	5.33E-50	Tenocytes	Cuedc1
1.13E-53	0.29122487	0.447	0.237	1.75E-49	Tenocytes	Pycr1
8.62E-53	0.429081572	0.721	0.534	1.33E-48	Tenocytes	Fkbp9
5.94E-52	0.277066891	0.337	0.159	9.18E-48	Tenocytes	Hes6
8.77E-52	0.32952577	0.957	0.918	1.35E-47	Tenocytes	Laptm4a
7.72E-51	0.357634207	0.822	0.586	1.19E-46	Tenocytes	Angptl1
1.39E-50	0.330770442	0.696	0.458	2.15E-46	Tenocytes	Nrep
2.57E-49	0.359392583	0.995	0.986	3.96E-45	Tenocytes	Ppib
2.88E-48	0.262514513	0.418	0.223	4.45E-44	Tenocytes	Tpst1
3.42E-48	0.269456984	0.408	0.215	5.29E-44	Tenocytes	Limch1
5.59E-48	0.318643596	0.744	0.539	8.64E-44	Tenocytes	Maged1
1.56E-46	0.319846903	0.962	0.921	2.41E-42	Tenocytes	Ndufa13
6.84E-46	0.369150419	0.689	0.506	1.06E-41	Tenocytes	Eva1b
1.32E-45	0.266945017	0.435	0.236	2.04E-41	Tenocytes	Gpm6b
1.91E-45	0.275760443	0.457	0.268	2.96E-41	Tenocytes	Ccdc107
2.79E-45	0.540376815	0.786	0.643	4.31E-41	Tenocytes	Lars2
4.91E-45	0.266931945	0.451	0.253	7.59E-41	Tenocytes	Ncam1
8.57E-45	0.299747735	0.665	0.46	1.32E-40	Tenocytes	Nucb2
1.42E-44	0.310153199	0.565	0.374	2.19E-40	Tenocytes	Cnn3
1.23E-43	0.293624611	0.532	0.336	1.90E-39	Tenocytes	Add3
6.18E-41	0.258048545	0.407	0.231	9.56E-37	Tenocytes	Tmem47
8.97E-41	0.271678095	0.538	0.336	1.39E-36	Tenocytes	Svil
6.94E-40	0.253661164	0.763	0.576	1.07E-35	Tenocytes	Fkbp10
2.27E-39	0.31083821	0.589	0.4	3.51E-35	Tenocytes	H1f0
6.26E-39	0.274465841	0.332	0.176	9.67E-35	Tenocytes	AC149090.1
6.59E-38	0.297542901	0.921	0.816	1.02E-33	Tenocytes	Ppic
6.71E-38	0.271436113	0.589	0.405	1.04E-33	Tenocytes	Slc39a13
6.79E-38	0.394965878	0.792	0.635	1.05E-33	Tenocytes	Tubb2a
3.95E-37	0.320963562	0.792	0.7	6.11E-33	Tenocytes	Ndufb10
4.23E-37	0.281860567	0.532	0.344	6.54E-33	Tenocytes	Srpx2
1.39E-36	0.260564936	0.946	0.861	2.14E-32	Tenocytes	Ctsl
1.65E-36	0.256261854	0.527	0.344	2.55E-32	Tenocytes	Siva1
2.36E-35	0.251104979	0.579	0.402	3.65E-31	Tenocytes	P3h3
2.56E-35	0.2722351	0.577	0.401	3.96E-31	Tenocytes	Pkd2
7.16E-35	0.26049815	0.547	0.359	1.11E-30	Tenocytes	Selenop
1.38E-33	0.271133436	0.756	0.577	2.13E-29	Tenocytes	Antxr1
2.13E-33	0.665740933	0.835	0.78	3.28E-29	Tenocytes	Serpinf1
6.34E-33	0.272740705	0.997	0.995	9.80E-29	Tenocytes	Serf2
1.08E-32	0.281553219	0.802	0.687	1.68E-28	Tenocytes	Gpx8
4.67E-31	0.609129717	0.607	0.404	7.21E-27	Tenocytes	Prg4
8.96E-31	0.260386164	0.659	0.501	1.38E-26	Tenocytes	Grn
5.29E-29	0.257622999	0.782	0.669	8.18E-25	Tenocytes	Ddost
7.35E-29	0.255520474	0.915	0.867	1.14E-24	Tenocytes	Krtcap2
1.02E-28	0.254752577	0.884	0.762	1.57E-24	Tenocytes	Ckb
4.72E-28	0.326431838	0.804	0.716	7.30E-24	Tenocytes	Mtch1
1.74E-27	0.293925217	0.274	0.147	2.69E-23	Tenocytes	Apoe
1.77E-27	0.251517174	0.766	0.638	2.73E-23	Tenocytes	Ctsz
3.79E-25	0.276706833	0.479	0.32	5.85E-21	Tenocytes	Thbs1
2.26E-11	0.343685447	0.975	0.96	3.49E-07	Tenocytes	Cst3
1.79E-07	0.299033038	0.719	0.681	0.002770816	Tenocytes	Col14a1
0.002951512	0.271149585	0.503	0.459	1	Tenocytes	Ctgf
0	6.225434524	0.384	0.007	0	Osteocytes	Bglap
0	5.863102759	0.692	0.02	0	Osteocytes	Ibsp
0	5.719324378	0.765	0.066	0	Osteocytes	Spp1
0	5.271847937	0.383	0.006	0	Osteocytes	Bglap2
0	3.059771006	0.578	0.003	0	Osteocytes	Car3
0	2.921846783	0.675	0.031	0	Osteocytes	Smpd3
0	2.797745355	0.594	0.008	0	Osteocytes	Ifitm5
0	2.322779677	0.618	0.086	0	Osteocytes	Cfh
0	2.045308413	0.674	0.104	0	Osteocytes	Nrp2
0	1.985459276	0.774	0.15	0	Osteocytes	Mef2c
0	1.933163614	0.882	0.28	0	Osteocytes	Col11a2
0	1.772502349	0.633	0.037	0	Osteocytes	Ramp1
0	1.758586015	0.653	0.109	0	Osteocytes	Cpe
0	1.742972009	0.515	0.018	0	Osteocytes	Hpgd
0	1.707857636	0.671	0.086	0	Osteocytes	Tmem176a
0	1.645859208	0.982	0.505	0	Osteocytes	Col11a1
0	1.592352563	0.572	0.007	0	Osteocytes	Col22a1
0	1.539116873	0.552	0.005	0	Osteocytes	Alpl
0	1.483502608	0.595	0.071	0	Osteocytes	Cdh2
0	1.482549874	0.276	0.001	0	Osteocytes	Dmp1
0	1.405582537	0.7	0.103	0	Osteocytes	Cd200
0	1.383883599	0.738	0.214	0	Osteocytes	Tmem176b
0	1.312889195	0.687	0.147	0	Osteocytes	Pth1r
0	1.203697127	0.554	0.009	0	Osteocytes	Satb2
0	1.185470355	0.634	0.094	0	Osteocytes	Cpz
0	1.130081243	0.473	0.034	0	Osteocytes	Cdo1
0	1.077848953	0.396	0.001	0	Osteocytes	Slc13a5
0	1.029221923	0.555	0.037	0	Osteocytes	Cadm1
0	1.024036614	0.376	0.003	0	Osteocytes	Phex
0	0.945193492	0.528	0.06	0	Osteocytes	Lifr
0	0.883145429	0.52	0.011	0	Osteocytes	Runx2
0	0.861276345	0.572	0.075	0	Osteocytes	Myo10
0	0.772193512	0.447	0.001	0	Osteocytes	Slc36a2
0	0.757410583	0.426	0.001	0	Osteocytes	Sp7
0	0.75318015	0.43	0.012	0	Osteocytes	Dapk2
0	0.745945864	0.409	0.013	0	Osteocytes	Fabp3
0	0.611848515	0.298	0.001	0	Osteocytes	Panx3
0	0.611288285	0.412	0.045	0	Osteocytes	Col13a1
0	0.594555183	0.393	0.019	0	Osteocytes	Unc5b
0	0.577577099	0.351	0	0	Osteocytes	Entpd3
0	0.568324989	0.319	0.005	0	Osteocytes	Lipc
0	0.562516358	0.356	0.001	0	Osteocytes	Enpp6
0	0.528574734	0.35	0.026	0	Osteocytes	Cd1d1
0	0.494754615	0.355	0.029	0	Osteocytes	Insc
0	0.47720796	0.283	0.006	0	Osteocytes	Chn1
0	0.475402607	0.304	0.008	0	Osteocytes	Col24a1
0	0.430612225	0.291	0.005	0	Osteocytes	Gprc5c
0	0.407742265	0.265	0.007	0	Osteocytes	Tcf7
0	0.398168815	0.267	0.006	0	Osteocytes	Gucy1a1
4.18E-298	0.490480939	0.365	0.035	6.46E-294	Osteocytes	Pard6g
8.36E-296	0.849794159	0.575	0.12	1.29E-291	Osteocytes	Gpc1
1.57E-292	1.306452937	0.871	0.361	2.43E-288	Osteocytes	Cgref1
1.78E-292	0.436805436	0.324	0.026	2.76E-288	Osteocytes	Slc8a3
1.86E-290	0.470410068	0.329	0.027	2.87E-286	Osteocytes	Pltp
3.15E-288	0.840753084	0.536	0.106	4.87E-284	Osteocytes	Gxylt2
3.44E-279	0.533044572	0.397	0.049	5.31E-275	Osteocytes	Ell2
8.07E-276	1.184329784	1	1	1.25E-271	Osteocytes	Sparc
3.50E-275	1.599907027	0.999	0.994	5.41E-271	Osteocytes	Col1a1
1.02E-268	0.821888333	0.634	0.164	1.58E-264	Osteocytes	Tgfb1
2.59E-258	0.464890899	0.318	0.031	4.00E-254	Osteocytes	Cyfip2
4.31E-247	1.423671191	0.999	0.994	6.67E-243	Osteocytes	Col1a2
4.49E-247	0.433583788	0.312	0.031	6.93E-243	Osteocytes	Mdfi
1.29E-242	0.546771514	0.363	0.048	1.99E-238	Osteocytes	Bmp3
4.05E-238	1.164541926	0.87	0.446	6.26E-234	Osteocytes	Lox
1.05E-233	0.601880219	0.483	0.097	1.62E-229	Osteocytes	Kcnk1
7.96E-227	1.31289325	0.279	0.027	1.23E-222	Osteocytes	2700038G22Rik
1.44E-223	0.922872387	0.786	0.328	2.22E-219	Osteocytes	Creb3l1
1.16E-219	0.5927117	0.434	0.083	1.79E-215	Osteocytes	Gnai1
6.48E-218	0.885210655	0.997	0.963	1.00E-213	Osteocytes	Cd63
2.34E-216	1.643792052	0.807	0.414	3.61E-212	Osteocytes	Fkbp11
2.80E-215	1.079063863	0.648	0.215	4.33E-211	Osteocytes	Bambi
3.52E-210	0.756785842	0.684	0.233	5.45E-206	Osteocytes	Wisp1
3.52E-205	0.994945683	0.935	0.7	5.43E-201	Osteocytes	Kdelr2
1.77E-204	0.686562969	0.451	0.099	2.73E-200	Osteocytes	Lbh
2.52E-204	1.515405512	0.666	0.29	3.90E-200	Osteocytes	Sgms2
1.22E-193	0.997738588	0.441	0.098	1.89E-189	Osteocytes	Gpx3
8.11E-190	0.496761743	0.431	0.093	1.25E-185	Osteocytes	Mical3
2.70E-184	0.484966998	0.367	0.068	4.18E-180	Osteocytes	Stk17b
4.74E-184	1.028774553	0.982	0.891	7.32E-180	Osteocytes	Ssr4
6.22E-181	0.940098416	0.723	0.336	9.61E-177	Osteocytes	Kazald1
1.15E-176	1.350261168	0.664	0.233	1.78E-172	Osteocytes	Wif1
2.79E-175	0.809538445	0.908	0.578	4.32E-171	Osteocytes	Snhg18
1.73E-169	0.869532177	0.884	0.567	2.67E-165	Osteocytes	Fkbp10
9.48E-164	0.790189436	0.921	0.667	1.47E-159	Osteocytes	Fkbp7
1.77E-163	0.889714599	0.965	0.756	2.73E-159	Osteocytes	Rcn3
4.94E-160	1.028337897	0.992	0.96	7.63E-156	Osteocytes	Serpinh1
1.30E-159	0.776156425	0.509	0.168	2.01E-155	Osteocytes	Hoxb2
1.22E-154	0.373147387	0.325	0.061	1.89E-150	Osteocytes	Itga10
5.81E-154	0.746256095	0.906	0.633	8.98E-150	Osteocytes	Ckap4
9.41E-153	0.463987406	0.337	0.069	1.45E-148	Osteocytes	Me2
3.58E-152	0.486079111	0.389	0.093	5.54E-148	Osteocytes	Nt5dc2
7.01E-147	1.093754429	0.776	0.45	1.08E-142	Osteocytes	Timp1
6.07E-145	0.722796352	0.95	0.759	9.38E-141	Osteocytes	Hdlbp
2.44E-144	0.764390477	0.588	0.24	3.77E-140	Osteocytes	Rgs3
3.04E-142	0.324895255	0.262	0.042	4.70E-138	Osteocytes	Rcor2
5.31E-142	0.741534529	0.989	0.973	8.21E-138	Osteocytes	Sec61g
1.02E-140	0.883111685	0.692	0.359	1.57E-136	Osteocytes	Metrnl
7.46E-135	1.204148592	0.775	0.504	1.15E-130	Osteocytes	Nme1
1.20E-134	0.950351412	0.788	0.454	1.86E-130	Osteocytes	Fam46a
1.23E-134	0.766071686	0.745	0.399	1.90E-130	Osteocytes	Gja1
8.56E-134	0.371240214	0.317	0.068	1.32E-129	Osteocytes	Rasa3
1.22E-132	0.529473736	0.398	0.111	1.88E-128	Osteocytes	Mmp16
6.93E-130	0.320901453	0.26	0.046	1.07E-125	Osteocytes	Robo2
1.82E-128	0.769927551	0.888	0.698	2.81E-124	Osteocytes	Ift20
1.21E-127	0.322255769	0.254	0.044	1.88E-123	Osteocytes	Gm266
1.09E-123	0.320640486	0.25	0.045	1.68E-119	Osteocytes	Carmil1
8.80E-121	0.498579189	0.258	0.05	1.36E-116	Osteocytes	Irx5
1.37E-120	0.960298455	0.738	0.496	2.11E-116	Osteocytes	Slc25a5
5.60E-120	0.840832985	0.825	0.538	8.66E-116	Osteocytes	Plod2
9.54E-119	0.743240241	0.86	0.63	1.47E-114	Osteocytes	Lman1
7.01E-118	0.331131459	0.252	0.048	1.08E-113	Osteocytes	Sema5a
3.10E-117	0.434897973	0.338	0.087	4.80E-113	Osteocytes	Pcdh7
9.24E-114	0.293906301	0.251	0.049	1.43E-109	Osteocytes	St3gal6
1.06E-113	0.638355797	0.707	0.397	1.64E-109	Osteocytes	Rcn1
3.46E-113	0.534518138	0.473	0.174	5.34E-109	Osteocytes	Myo1b
9.33E-113	1.174722381	0.681	0.345	1.44E-108	Osteocytes	Gadd45b
1.02E-112	0.664093906	0.976	0.927	1.58E-108	Osteocytes	Rrbp1
9.21E-111	0.902798048	0.962	0.899	1.42E-106	Osteocytes	Sec61b
8.00E-108	0.618762975	0.851	0.624	1.24E-103	Osteocytes	Ssr3
8.26E-107	0.390477382	0.369	0.111	1.28E-102	Osteocytes	Rnaset2a
1.27E-105	0.532329015	0.568	0.25	1.96E-101	Osteocytes	Cdh11
1.35E-105	0.423116699	0.505	0.186	2.08E-101	Osteocytes	Sdc3
2.39E-104	0.672614458	0.757	0.523	3.70E-100	Osteocytes	Ptprs
1.37E-103	0.87038512	0.552	0.268	2.12E-99	Osteocytes	Ctsh
2.34E-103	0.55919135	0.447	0.171	3.61E-99	Osteocytes	Cnn2
1.39E-102	0.540461532	0.813	0.54	2.15E-98	Osteocytes	Surf4
2.55E-102	0.754043905	0.543	0.257	3.94E-98	Osteocytes	Tmem119
1.06E-101	0.516575964	0.579	0.272	1.64E-97	Osteocytes	P3h1
4.22E-101	0.780314307	0.942	0.845	6.53E-97	Osteocytes	Tmem59
7.66E-101	0.338476961	0.311	0.082	1.18E-96	Osteocytes	Mtss1
2.89E-100	0.649411763	0.53	0.229	4.46E-96	Osteocytes	Olfml3
4.46E-100	0.533369105	0.66	0.354	6.90E-96	Osteocytes	Tmem263
1.88E-98	0.292353114	0.262	0.061	2.90E-94	Osteocytes	Smox
1.10E-97	0.604513097	0.716	0.444	1.69E-93	Osteocytes	Serp1
1.38E-96	0.988481361	0.771	0.517	2.13E-92	Osteocytes	Tpm1
1.66E-96	1.297986966	0.537	0.255	2.56E-92	Osteocytes	Serpine2
3.61E-95	0.505875433	0.483	0.201	5.57E-91	Osteocytes	Tmem97
7.00E-95	0.570064496	0.902	0.68	1.08E-90	Osteocytes	Tceal9
4.14E-94	0.728227625	0.947	0.854	6.40E-90	Osteocytes	Ostc
6.02E-90	0.307726369	0.291	0.08	9.31E-86	Osteocytes	Rerg
2.74E-88	0.589785103	0.497	0.221	4.23E-84	Osteocytes	H2-K1
7.59E-88	0.567746985	0.98	0.952	1.17E-83	Osteocytes	Eef1b2
2.27E-85	0.509711538	0.775	0.506	3.51E-81	Osteocytes	Kdelr3
4.74E-85	0.512227312	0.957	0.894	7.32E-81	Osteocytes	Ost4
5.80E-85	0.657283903	0.855	0.713	8.96E-81	Osteocytes	Tmem258
2.53E-84	0.593513777	0.727	0.486	3.91E-80	Osteocytes	Ssr1
8.22E-84	0.588400074	0.572	0.295	1.27E-79	Osteocytes	Odc1
2.60E-82	0.627562598	0.841	0.797	4.02E-78	Osteocytes	Gm10076
1.99E-81	0.95682073	0.808	0.549	3.07E-77	Osteocytes	Id3
7.23E-81	0.387306081	0.281	0.082	1.12E-76	Osteocytes	Cd24a
5.35E-80	0.471747956	0.698	0.354	8.27E-76	Osteocytes	Pdgfrl
1.32E-79	0.382013833	0.347	0.119	2.04E-75	Osteocytes	Sema3d
6.00E-79	0.375903897	0.315	0.103	9.27E-75	Osteocytes	Vldlr
9.60E-78	0.739992336	0.865	0.712	1.48E-73	Osteocytes	Ssr2
5.44E-77	0.543494111	0.877	0.748	8.40E-73	Osteocytes	Ndufa1
1.38E-76	0.616168764	0.95	0.959	2.13E-72	Osteocytes	Col5a2
2.92E-76	0.565802973	0.914	0.801	4.52E-72	Osteocytes	Vkorc1
4.14E-76	0.461698119	0.795	0.539	6.40E-72	Osteocytes	Maged1
4.63E-75	0.46327592	0.95	0.881	7.16E-71	Osteocytes	Arf4
1.10E-74	0.836716819	0.309	0.107	1.69E-70	Osteocytes	Omd
1.58E-74	0.491939597	0.603	0.344	2.44E-70	Osteocytes	Srm
2.46E-74	0.491994603	0.86	0.682	3.80E-70	Osteocytes	Srp9
2.69E-73	0.458031144	0.714	0.474	4.15E-69	Osteocytes	Tmco1
1.36E-71	1.062527399	0.651	0.417	2.11E-67	Osteocytes	Cyr61
4.10E-70	0.332759107	0.397	0.163	6.33E-66	Osteocytes	Snd1
2.55E-69	0.548137849	0.675	0.465	3.94E-65	Osteocytes	Ctnnb1
3.24E-69	0.621037371	0.787	0.534	5.00E-65	Osteocytes	P4ha1
4.45E-69	0.441842137	0.582	0.327	6.88E-65	Osteocytes	Lrrc59
1.27E-66	0.335670163	0.352	0.138	1.96E-62	Osteocytes	Sh3pxd2b
2.40E-66	0.497447008	0.94	0.866	3.70E-62	Osteocytes	Krtcap2
2.47E-66	0.351398542	0.426	0.19	3.81E-62	Osteocytes	2310022B05Rik
3.05E-66	0.311704257	0.35	0.134	4.71E-62	Osteocytes	Prex1
7.36E-66	0.508277687	0.822	0.641	1.14E-61	Osteocytes	Cnpy2
7.82E-65	0.489198933	0.646	0.411	1.21E-60	Osteocytes	Clint1
1.08E-64	0.291883315	0.334	0.126	1.67E-60	Osteocytes	Adam12
1.44E-64	0.424392735	0.569	0.327	2.23E-60	Osteocytes	Atp1b3
2.59E-64	0.41368426	0.832	0.646	4.00E-60	Osteocytes	Sar1a
2.19E-63	0.452522668	0.914	0.8	3.38E-59	Osteocytes	Selenos
1.65E-61	0.426013247	0.495	0.266	2.54E-57	Osteocytes	Cd2ap
4.85E-61	0.255806741	0.264	0.088	7.49E-57	Osteocytes	Aldh1l2
8.98E-61	0.291221697	0.302	0.112	1.39E-56	Osteocytes	Cdr2l
2.08E-59	0.399869763	0.534	0.297	3.21E-55	Osteocytes	Sppl2a
2.48E-58	0.277393982	0.304	0.115	3.83E-54	Osteocytes	Chsy1
8.69E-55	0.375521906	0.803	0.612	1.34E-50	Osteocytes	Ier3ip1
8.82E-55	0.423862438	0.927	0.811	1.36E-50	Osteocytes	P4hb
6.56E-54	0.57192314	0.696	0.552	1.01E-49	Osteocytes	Bmp1
1.19E-52	0.479954066	0.777	0.622	1.85E-48	Osteocytes	Erp29
2.43E-52	0.439428459	0.998	0.995	3.75E-48	Osteocytes	Serf2
4.13E-52	0.338383377	0.255	0.093	6.38E-48	Osteocytes	Snai1
6.56E-52	0.353318888	0.336	0.146	1.01E-47	Osteocytes	Runx1
9.43E-52	0.291288005	0.274	0.104	1.46E-47	Osteocytes	1190002N15Rik
1.72E-51	0.316299284	0.483	0.257	2.65E-47	Osteocytes	Prorsd1
1.78E-51	0.579148649	0.784	0.628	2.74E-47	Osteocytes	Uba52
2.83E-51	0.419854427	0.662	0.461	4.37E-47	Osteocytes	Eprs
4.31E-50	0.370977218	0.693	0.482	6.66E-46	Osteocytes	Sec31a
5.40E-50	0.461139878	0.827	0.677	8.35E-46	Osteocytes	Eef1g
5.60E-50	0.424462945	0.843	0.712	8.65E-46	Osteocytes	Cope
2.23E-49	0.460460213	0.457	0.257	3.45E-45	Osteocytes	Ptprd
2.69E-49	0.28751278	0.396	0.189	4.16E-45	Osteocytes	Btg3
3.06E-49	0.455670046	0.574	0.36	4.72E-45	Osteocytes	Fap
2.57E-48	0.678169634	0.851	0.78	3.98E-44	Osteocytes	Serpinf1
2.85E-48	0.407868827	0.27	0.107	4.40E-44	Osteocytes	Pim1
3.54E-48	0.352053368	0.631	0.409	5.47E-44	Osteocytes	Srpr
3.95E-48	0.387521041	0.623	0.416	6.11E-44	Osteocytes	Sec61a1
4.87E-47	0.393803321	0.713	0.536	7.53E-43	Osteocytes	P3h4
5.04E-47	0.331372153	0.434	0.229	7.79E-43	Osteocytes	Lgmn
9.46E-46	0.325520515	0.377	0.189	1.46E-41	Osteocytes	Akr1b3
1.00E-44	0.488208862	0.547	0.343	1.55E-40	Osteocytes	Socs3
2.32E-44	0.32479867	0.382	0.192	3.58E-40	Osteocytes	Jam2
2.41E-44	0.356756791	0.654	0.453	3.72E-40	Osteocytes	Atp1a1
7.26E-44	0.333402815	0.857	0.673	1.12E-39	Osteocytes	Copz2
2.21E-42	0.612137164	0.261	0.108	3.42E-38	Osteocytes	Hapln1
2.93E-42	0.322745703	0.679	0.463	4.53E-38	Osteocytes	Crtap
4.16E-42	0.424379982	0.518	0.325	6.42E-38	Osteocytes	Ppa1
1.92E-41	0.649474774	0.417	0.229	2.96E-37	Osteocytes	Rgcc
3.38E-41	0.61951174	0.328	0.158	5.22E-37	Osteocytes	Serpine1
5.76E-41	0.404804988	0.651	0.473	8.90E-37	Osteocytes	Rpn1
1.94E-40	0.275836904	0.407	0.219	2.99E-36	Osteocytes	Ap1s2
2.80E-40	0.369189718	0.681	0.469	4.33E-36	Osteocytes	Atp2b1
3.66E-40	0.384137522	0.716	0.54	5.66E-36	Osteocytes	Fkbp9
8.22E-40	0.304856221	0.292	0.127	1.27E-35	Osteocytes	Tnfaip2
4.44E-38	0.330797775	0.414	0.24	6.86E-34	Osteocytes	Ano6
5.57E-38	0.288582259	0.596	0.388	8.60E-34	Osteocytes	Erlec1
5.64E-38	0.409992087	0.805	0.664	8.71E-34	Osteocytes	Prdx4
7.57E-38	0.339893521	0.621	0.431	1.17E-33	Osteocytes	Mef2a
2.57E-37	0.317051933	0.523	0.34	3.96E-33	Osteocytes	Sec13
5.55E-37	0.329472377	0.987	0.98	8.58E-33	Osteocytes	Atp5e
1.07E-36	0.362564717	0.818	0.643	1.65E-32	Osteocytes	Slc38a2
2.67E-36	0.252988004	0.436	0.245	4.13E-32	Osteocytes	Pycr1
4.59E-36	0.559671723	0.81	0.722	7.09E-32	Osteocytes	B2m
5.76E-36	0.271212234	0.456	0.27	8.90E-32	Osteocytes	Gpr180
1.36E-35	0.475128421	0.539	0.359	2.10E-31	Osteocytes	P4ha2
2.68E-35	0.607837593	0.321	0.164	4.15E-31	Osteocytes	Irf1
2.83E-35	0.31771125	0.645	0.468	4.37E-31	Osteocytes	Xbp1
1.41E-34	0.302552004	0.545	0.361	2.17E-30	Osteocytes	2310039H08Rik
2.03E-34	0.254038023	0.343	0.179	3.14E-30	Osteocytes	Sh3pxd2a
9.34E-34	0.279599904	0.444	0.271	1.44E-29	Osteocytes	Pam16
1.05E-33	0.294337897	0.696	0.517	1.61E-29	Osteocytes	Pofut2
4.57E-33	0.316061226	0.726	0.591	7.06E-29	Osteocytes	Eny2
4.57E-33	0.661242574	0.901	0.815	7.07E-29	Osteocytes	Nupr1
7.77E-33	0.274181243	0.762	0.584	1.20E-28	Osteocytes	Serf1
4.15E-32	0.427934401	0.727	0.646	6.42E-28	Osteocytes	Tbrg1
4.77E-32	0.296020382	0.432	0.262	7.37E-28	Osteocytes	Azin1
1.52E-31	0.326528205	0.693	0.545	2.34E-27	Osteocytes	Hnrnpab
3.28E-31	0.295599082	0.445	0.281	5.07E-27	Osteocytes	Sec11c
3.89E-31	0.346179784	0.849	0.757	6.01E-27	Osteocytes	Uqcrq
3.94E-31	0.472276544	0.958	0.968	6.09E-27	Osteocytes	H3f3b
5.89E-31	0.355211856	0.697	0.559	9.10E-27	Osteocytes	Spcs2
1.36E-30	0.332449934	0.48	0.311	2.10E-26	Osteocytes	Cdc42ep3
2.34E-30	0.315197649	0.578	0.417	3.62E-26	Osteocytes	Tmem208
3.44E-30	0.26913993	0.914	0.809	5.32E-26	Osteocytes	Rab2a
1.01E-29	0.28023384	0.542	0.374	1.56E-25	Osteocytes	Gars
2.01E-29	2.39717561	0.435	0.303	3.10E-25	Osteocytes	Col2a1
2.72E-29	0.293865237	0.514	0.358	4.20E-25	Osteocytes	Mbd2
2.84E-29	0.310676184	0.669	0.501	4.39E-25	Osteocytes	Fgfr1
3.80E-29	0.276504981	0.362	0.213	5.88E-25	Osteocytes	Csnk1g3
4.31E-29	0.276150251	0.57	0.408	6.66E-25	Osteocytes	Fam104a
4.34E-29	0.303287135	0.413	0.251	6.71E-25	Osteocytes	Sox4
5.58E-29	0.332065968	0.711	0.598	8.62E-25	Osteocytes	Mydgf
4.89E-28	0.264590211	0.59	0.43	7.56E-24	Osteocytes	H13
5.26E-28	0.264047722	0.439	0.282	8.13E-24	Osteocytes	Slc38a10
5.49E-28	0.275666646	0.501	0.333	8.49E-24	Osteocytes	Idh2
8.13E-28	0.294417483	0.757	0.639	1.26E-23	Osteocytes	Prdx5
1.46E-27	0.268544416	0.622	0.457	2.26E-23	Osteocytes	Mxd4
1.15E-26	0.444814691	0.32	0.187	1.78E-22	Osteocytes	Wwp2
1.35E-26	0.424890964	0.915	0.908	2.08E-22	Osteocytes	Selenom
1.51E-26	0.362099561	0.405	0.257	2.34E-22	Osteocytes	Smad7
1.59E-26	0.282596706	0.643	0.491	2.46E-22	Osteocytes	Copb2
2.11E-26	0.255287306	0.683	0.527	3.26E-22	Osteocytes	Tram1
5.77E-26	0.295875805	0.486	0.344	8.92E-22	Osteocytes	Nudcd2
8.23E-26	0.349870312	0.333	0.189	1.27E-21	Osteocytes	Hk2
4.04E-24	0.4507475	0.962	0.985	6.24E-20	Osteocytes	Tmsb10
4.58E-23	0.351288239	0.962	0.97	7.08E-19	Osteocytes	Sem1
1.78E-22	0.415362808	0.271	0.149	2.75E-18	Osteocytes	Cox4i2
5.40E-22	0.276973044	0.321	0.196	8.34E-18	Osteocytes	Nrbf2
2.90E-21	0.419105257	0.593	0.443	4.48E-17	Osteocytes	Btg1
2.92E-21	0.25393581	0.641	0.518	4.51E-17	Osteocytes	Rpn2
1.48E-20	0.311058529	0.911	0.849	2.29E-16	Osteocytes	Rbm3
7.24E-20	0.44748613	0.814	0.765	1.12E-15	Osteocytes	H2afz
2.39E-19	0.320020496	0.878	0.864	3.69E-15	Osteocytes	Dad1
4.47E-18	0.362710012	0.401	0.282	6.90E-14	Osteocytes	Pdgfa
8.86E-18	0.427632553	0.524	0.424	1.37E-13	Osteocytes	Zfand5
3.57E-17	0.285926538	0.578	0.487	5.52E-13	Osteocytes	Svbp
6.83E-17	0.265612587	0.765	0.651	1.06E-12	Osteocytes	Cthrc1
2.71E-14	0.257889468	0.311	0.203	4.19E-10	Osteocytes	Sema3b
6.15E-14	0.422746584	0.515	0.411	9.50E-10	Osteocytes	Hes1
6.49E-13	0.465087626	0.442	0.347	1.00E-08	Osteocytes	Hist1h2bc
1.29E-11	0.310193136	0.445	0.357	2.00E-07	Osteocytes	Bhlhe40
5.06E-11	1.076293531	0.269	0.186	7.82E-07	Osteocytes	Chad
7.27E-11	0.296903227	0.809	0.792	1.12E-06	Osteocytes	Atp5g1
3.25E-10	0.275194584	0.305	0.227	5.03E-06	Osteocytes	Dnajb1
2.28E-08	0.335606918	0.37	0.3	3.52E-04	Osteocytes	Phlda1
2.31E-08	1.139448663	0.363	0.588	3.57E-04	Osteocytes	Mfge8
1.47E-07	0.481248904	0.963	0.962	0.002278383	Osteocytes	Cst3
4.78E-07	0.254772021	0.295	0.232	0.007389426	Osteocytes	Hist1h1c
3.21E-05	0.363598558	0.253	0.205	0.496079535	Osteocytes	Id1
0.005844544	0.278482011	0.26	0.228	1	Osteocytes	Sox9
