# Supplementary material for: Single-cell RNA sequencing reveals cellular and molecular heterogeneity in fibrocartilaginous enthesis formation
Source: eLife. 2023 Sep 12;12:e85873. doi: 10.7554/eLife.85873 (PMC10513478; doi:10.7554/eLife.85873)
Supplement: Supplementary file 4. [file elife-85873-supp4.zip › Supplementary File 4 Enthesis chondrocyte timedependent markers related to Figure 4..csv]

GENE	p01	p07	p11	p14	p18	p28	p56
Col1a1	0.942312021	0.862585317	0.646900878	1.396827433	1.795790165	1.485910721	3.035359723
Col1a2	0.983248443	0.956251026	0.675578569	1.356929778	1.6053784	1.393704683	2.838790051
Sparc	1.118002828	0.320165493	0.674567945	0.738672957	1.469968887	1.282470309	1.979482602
Fmod	0.66257993	1.195309573	1.475500443	3.424691552	1.83391939	1.551806708	3.765179667
Col11a1	0.999024005	0.399804631	0.806390088	0.761718318	1.689620604	1.538936956	3.504673852
Txn1	-1.477206806	-0.946213592	-1.625059994	-0.639712862	-2.489177904	-1.694299316	-2.464025491
S100a11	-1.070720255	-0.948917578	-1.210451954	-0.895014847	-1.770849433	-1.377065417	-2.03180916
S100a10	-1.157089485	-0.578366209	-0.914584469	-0.640084384	-1.830776719	-1.343077856	-2.016684887
Ndufa4l2	0.745400851	0.629024835	1.139086848	1.120311197	1.711298317	1.371321295	3.129966725
Ppp1r14b	-1.265336886	-0.339168853	-1.805284942	-0.573048988	-1.953404353	-1.029794068	-1.998136648
1500015O10Rik	1.116645997	1.909780444	2.15116497	2.874906984	0.923189863	0.846854621	3.407230052
Tnmd	0.479710204	0.947611493	0.356120816	0.756525595	1.402384033	0.242516521	3.872824055
Anxa1	-1.437747545	-0.460979865	-1.047470805	-0.390903894	-1.803497485	-1.647922788	-1.911236863
Htra1	0.888387749	0.028396169	1.1111704	1.244500962	1.351154294	1.086335798	2.319508134
Pdgfrl	1.066224357	1.014555401	1.089461282	0.837412799	1.456126423	1.24978762	2.414681616
Mfap5	-0.994394458	-2.728711333	-3.014161803	-0.665851056	-3.969893007	-2.072655572	-3.659603566
Bgn	0.766887565	0.225394839	0.945083874	0.712658148	1.148090696	1.152306025	1.607782629
Igfbp6	-3.370110536	-0.223300556	-2.840400111	0.157187025	-2.198079616	-2.592994596	-2.454380741
Anxa2	-1.222769051	-0.560695185	-1.609983408	-0.773183174	-1.426796921	-1.788666731	-1.69765539
Thbs4	-1.444432798	0.621403919	-0.549100925	3.075543859	0.904594336	-0.826669873	2.421561466
Comp	1.047509573	1.166491881	1.425940978	3.75458552	1.935987365	2.029808607	3.296844097
Cd34	-1.364497604	-1.686375605	-2.643626972	-0.654521364	-2.891801047	-0.593960923	-2.228794298
Cpxm2	0.119842542	0.701430075	0.352261289	0.905900758	1.164211234	0.624395688	2.034311302
Scrg1	1.887326567	0.421916617	2.247263557	0.175728359	2.177963703	1.926856201	2.586829673
Col12a1	0.696959222	-0.023575129	0.291020968	0.875019938	1.225900591	1.471177745	2.039523674
Cilp2	0.741360713	0.905817489	0.757474794	2.356581373	1.577613962	1.68285612	2.410359205
Ly6a	-1.844959013	-0.385735994	-3.376900159	-0.372550372	-3.187603386	-0.966126898	-2.907129601
Tuba1a	-0.695657964	-0.388280596	-0.878671234	-0.694344877	-1.402164171	-0.622953413	-1.958964959
Thbs2	0.511735814	-0.150722726	0.907754155	0.372072133	1.627275623	1.412631899	1.982339587
Acan	0.377881829	-0.22425303	1.051339179	0.944766232	1.652541779	0.456910694	2.080385773
Capg	-0.883967819	-0.547081738	-1.523960435	-0.357006849	-1.480830137	-1.179383629	-1.751456944
Mfap4	0.230662913	0.334665425	0.29594089	0.064301045	1.131402412	-0.587573406	3.748506107
Tspo	-1.184003338	-0.177895273	-1.352890228	-0.53429055	-1.386239918	-1.270708147	-1.460774316
Cxcl14	0.19898005	0.393305816	0.932287081	0.18969851	1.488879961	0.364530351	2.567470981
Kera	-1.142739586	0.693293353	-1.312573423	0.766678389	0.95009511	-1.234811147	2.888198451
S100a6	-1.250106189	-0.509324144	-0.705712681	-0.502579876	-1.14058323	-1.617850413	-1.425744129
Fbn1	-1.054688714	-1.171286203	-1.640399746	-0.840460176	-2.338027829	-0.810388927	-2.335992919
Scx	0.227713825	1.153456832	-0.216635523	0.805683131	1.014413351	0.349719805	2.083833291
Cox4i2	1.838254144	0.970149141	1.990266224	0.903463085	2.077983055	1.171939833	2.024728095
Cavin3	-0.874044195	-0.304052785	-1.186134723	-0.619774848	-1.272357348	-1.276121085	-1.435389998
Calm1	-0.878832313	-0.92906745	-1.318324185	-0.609183526	-1.478848063	-0.926068481	-1.34666573
Tppp3	-0.879858652	-0.340525478	-1.598663985	-0.726008631	-1.946048373	-1.624384653	-1.785792904
Cd248	-0.224292192	-1.000503636	-1.036225905	-0.643369516	-2.15990047	-0.246591035	-1.959246583
Fstl1	-1.129552083	-1.238612302	-1.910155405	-0.660159202	-1.938223838	-0.303023536	-1.404162134
Mgst3	-0.865518826	-0.483940276	-1.028227258	-0.476788634	-1.762293266	-0.630765024	-2.210727938
Vim	-0.840585605	-0.352751658	-0.545613574	-0.261989531	-1.748562712	-1.529267816	-1.280308918
Col5a3	-0.848174178	-0.763682213	-0.461890026	-0.217543509	-1.266552576	-1.450324763	-2.0324905
Ebf1	-0.964455452	-0.907053174	-1.615109502	-0.715919882	-2.379116295	-0.917100572	-2.445139437
Serpinb6a	-1.012356928	-0.599752379	-0.993891256	-0.472004833	-1.867271974	-1.150781141	-1.484456959
Ndufa4	-0.448760091	-0.379203417	-0.728511986	-0.25679568	-1.203252349	-0.826537614	-1.286364502
P4ha1	0.523001887	0.532402784	0.453256366	0.436002865	1.207521023	1.069057212	1.692503715
Ssc5d	-0.096464576	1.243313346	-0.036891245	0.585993362	0.699606995	0.011997195	1.483211361
Clec3b	-2.396022973	0.358706757	-4.143642497	0.647678224	-3.165490925	-1.770810448	-1.997487418
Cd44	-0.782080557	-0.984275269	-0.954562251	-1.012390867	-1.941669547	-1.279476476	-1.898511943
Mif	0.828826124	0.111598868	1.441144655	0.119441991	1.329146732	0.428177163	1.733056641
Anxa5	-0.723946212	-0.554161554	-0.902970237	-0.129336671	-1.161802172	-0.831357591	-1.301918324
Dpt	-0.999777022	-0.833209561	-0.869361105	0.246882149	-2.261542789	-0.703979705	-1.563639831
Pfn1	-0.635994114	-0.314301587	-0.838057381	-0.606976979	-0.892939796	-0.97402872	-1.062543369
Fibin	2.218415267	0.343346987	2.87633295	2.433250681	2.165120721	2.487726425	2.078447087
Col11a2	1.03552919	0.71528282	0.171166462	0.071282392	1.102196923	1.646729471	1.957798387
Gng11	0.271022313	0.366099311	0.712297687	0.429068365	0.661975694	0.363867011	1.525081044
Emilin2	-0.441864836	-0.483654836	-0.308093486	-0.727375248	-1.190866892	-0.277113902	-1.296193348
Tmem100	-0.011353523	-0.86596226	-1.493421598	-0.356993153	-1.932678448	-0.61187402	-1.842926114
Rcn3	0.372032169	0.161939347	0.405952113	0.430020528	0.664071582	0.794455914	1.20819121
Uqcc2	-0.452322456	-0.629729031	-0.963268808	-0.566121954	-1.067803933	-0.489263522	-1.144083312
Itgbl1	0.986444662	0.723492789	1.389902996	0.842331931	1.444170643	0.918037738	1.638624275
Igfbp7	0.357780766	0.136685123	0.479246917	0.504342336	0.770313727	0.584059561	1.270247133
Clec11a	0.711127031	0.731121191	0.376798286	0.45458333	1.127827561	0.552747063	1.698548721
Tnxb	-0.905184132	0.129276807	-0.995557153	-0.335056803	-1.342869103	-0.508060381	-1.81883397
Itgb3	-0.246903275	-0.67468239	-0.260771339	-0.622042159	-0.910408525	-0.198415397	-1.220859154
Fam46a	0.470846789	0.22990135	0.184793737	0.585146042	1.033990369	0.567359823	1.610445519
Fxyd6	0.039880461	0.526115945	-0.206316298	1.131560311	0.652526072	0.670955136	1.530825038
C1qtnf3	-0.345768004	-0.038397181	-0.462808768	0.498693688	-0.010550776	-0.766756726	2.003444217
Ahnak	-0.970346902	-0.513219709	-0.795265436	-0.20952571	-1.305307792	-1.158339963	-1.117746878
Jpt1	-0.303647275	-0.575289428	-0.60250915	-0.559547863	-1.054143523	-0.378557157	-1.316532161
Ugdh	-1.055127933	-0.916601458	-1.788331927	-0.722356653	-1.802022017	-1.093894456	-1.782362102
Glipr2	-0.116487815	-0.346549738	-0.612390893	-0.31437634	-1.164462326	-0.46071659	-1.358980611
Col2a1	3.013405024	0.192471674	-0.074334826	-0.007622234	2.0589861	3.031074872	1.389918764
Ifitm3	-1.27229332	-0.537903899	-1.525134727	0.051213139	-2.379882389	-1.384015002	-1.70310621
Sdc3	0.760199056	0.045452389	0.532587574	0.31715206	1.526440636	0.702239797	1.355051869
Nov	-0.889199722	-2.185476921	-1.248169791	-0.447294825	-1.874153992	-0.191940747	-1.933771991
Ecm2	0.464345302	0.19648706	0.923067405	0.598405274	0.738916814	0.952038976	1.40891964
Actb	-0.905623726	-0.197931177	-1.074196459	-0.094279307	-1.025892726	-0.827615555	-1.113835545
Tmsb4x	-1.567069366	-0.415080544	-1.667802317	-0.547632499	-1.834285701	-1.383054768	-1.041415227
Crispld1	-0.446605271	0.187710517	0.690734863	0.684223073	1.00080221	0.195139631	1.438821121
Fam162a	0.539917299	0.019176571	1.058387396	0.454842871	1.240577347	0.790038056	1.51384016
Pcolce	-0.275174039	0.558523367	-0.823524416	0.873042659	0.248385398	0.272181587	1.201119083
Anxa8	-0.951825425	-0.542647083	-1.396320093	-0.514924994	-1.578947602	-0.809774336	-1.782682846
Col15a1	0.286031345	1.06311833	0.683185563	0.41164439	1.235331409	0.674632277	1.277716035
Atp6v0a4	-0.135436897	-0.396471082	-0.510503479	0.879302807	1.173299785	0.185412656	1.169491698
Fndc1	-0.335145142	0.648609386	-0.406865737	-0.021477041	0.531431366	0.878138374	1.165664344
Cgref1	0.513477861	0.252013143	0.304226614	0.239269727	1.006798832	0.500813023	1.393236788
Eif5a	-0.370751275	-0.084686905	-0.575773953	-0.350686755	-0.776004149	-0.521259517	-0.859483421
Cfl1	-0.511034696	-0.755054294	-0.695376063	-0.380852902	-0.957049995	-0.73942211	-1.020473439
Ntn1	-0.890719442	-0.264263019	-0.405124896	-0.473218503	-1.134640388	-0.159652681	-1.388039525
Axl	-0.602717224	-0.034434524	-1.232279472	-0.451036281	-1.341216207	-0.449413687	-1.304501783
Ooep	0.290423499	-0.111310789	0.247462704	0.040197601	0.269847463	0.627877086	1.002910209
Gng5	-0.103268742	-0.120392609	-0.476896885	-0.520360175	-0.580428939	-0.117002325	-0.852112437
Emp3	-1.043254973	-0.243361052	-1.721700799	-0.518869948	-1.11988065	-0.910608969	-0.91401987
Lum	-0.864065088	-0.601340908	-0.698468192	0.470791729	-2.344133281	-0.88295807	-2.043676121
Wif1	2.510499653	-0.689008113	2.634581399	2.850067259	1.765968838	3.042877199	1.652461866
Tagln2	-0.601184752	0.15638481	-0.761492866	-0.236697947	-0.947542113	-1.012365088	-0.978993265
Itm2c	0.402669843	0.221050278	0.632368768	0.185902427	0.559525954	0.474905598	1.09684923
Fbn2	0.123967971	-0.023255375	0.208166857	0	0.925389942	0.65411	1.300521451
Tspan2	0.037022071	0.269449404	0.131362826	1.093548264	0.977598267	0.105447761	1.349026687
Tubb4b	-0.278969089	-0.127230126	-0.026164963	-0.387125609	-0.40014027	-0.305712749	-1.390612722
Lgals3	-1.11445043	-0.146658456	-0.917711756	-0.457906537	-1.69671796	-1.636432717	-1.835134243
Ssr4	0.593347028	0.193935762	0.204707125	0.356883103	0.482298233	0.431015528	0.943982281
Emp1	-0.734902493	-0.224009403	-0.793755474	-0.194345097	-0.866268955	-0.657088397	-1.09464688
Tnn	0.784370946	-0.143596655	1.184443442	0	0.570325223	1.953605461	0.320064452
Rhoc	-0.624664096	-1.210270105	-1.056629221	-0.695010383	-1.037886593	-0.810783672	-1.118540187
Fth1	-0.206874907	-0.148573637	-0.242076897	0.348486955	-0.912782971	-0.402161269	-1.037930663
Osr2	-0.234647019	-0.21295277	-0.188680669	-0.711338793	-0.68658528	-0.210730733	-1.028249618
Cox6b1	-0.33696604	-0.433493288	-0.47515835	-0.344266702	-0.669563602	-0.340298932	-0.756343821
Atox1	-0.080717378	-0.279365222	-0.589143851	-0.6041199	-1.133408866	-0.203825333	-0.917778709
Rnh1	-0.890197793	-0.294278808	-0.955413457	-0.505446397	-0.961441079	-0.756757665	-1.179638621
Snhg18	0.32648441	0.470806141	0.471948316	0.114627128	0.784279367	1.035929066	1.07206276
Fkbp7	0.507389815	0.112947449	0.604000202	0.110558677	0.773780568	1.001384895	1.025247123
Clic1	-1.081243453	-0.130606688	-0.59040827	-0.623742225	-0.665596306	-0.658669703	-0.882033429
Tmod2	-0.438187073	0.165416627	-0.43041189	-0.292888984	-1.104820786	-0.089186656	-1.20765574
Glud1	-1.163256952	-0.045466184	-0.967388414	-0.498954716	-1.177715322	-0.879403836	-1.173037485
Ogn	0.417755095	0.283176206	0.79664168	1.14668555	0.476815991	0.351718153	1.54274906
Crip1	-1.568204004	-0.157539641	-1.088843433	-0.39934902	-1.18530927	-0.939424848	-1.063949389
Rap1a	-0.519383303	-1.00066271	-0.326516074	-0.727426333	-1.143446663	-0.250831932	-1.096545673
Cavin1	-0.572196935	0.143917039	-1.126414576	-0.188511794	-1.150885658	-0.793657812	-1.14161871
Prg4	-2.142397028	0.191328418	-0.364837765	1.558031509	0.220973185	0.567586855	1.85679211
Myof	-0.682506221	0.633214246	0.107090389	-0.232968288	-0.594374644	-1.021225346	-0.445082869
Ebf2	-0.200687147	-0.53213133	-0.335655128	-0.483246467	-1.031110606	-0.105086769	-1.04104066
Itga2	-0.102550242	1.047630688	-0.377035798	0.285299377	0.432960283	-0.042368256	1.282597513
Pdlim4	-0.307930594	-0.620090082	-0.827637442	-0.520763812	-0.979561137	-0.860539102	-1.166118633
Sdc1	0.589527097	0.763978377	0.725379979	0.419056962	0.940868828	0.381468202	1.158962132
Cav1	-0.687963432	-0.888060511	-0.424901628	-0.507207986	-1.259716768	-1.454484337	-1.373776067
Myl12a	-0.349149214	-1.205738387	-0.539657629	-0.407520319	-0.939727729	-0.638126391	-0.9304321
Lamb1	-0.121531116	-0.255660762	-0.199940074	-0.481463845	-1.017774725	-0.347054487	-1.055470242
11-Sep	-0.707593047	-0.289923539	-0.599449472	-0.453650435	-0.965443378	-0.788136383	-1.153001491
Tm4sf1	-0.846919905	-0.645274952	-0.289101926	-0.115465331	-1.514795274	-2.299236727	-1.732577277
Gsn	-1.636653572	0.11858615	-1.803427677	0.275065333	-2.486655752	-0.482680553	-1.500989279
Col5a2	0.400315426	0.572889442	0.493183396	0.157611412	0.624420392	1.019582778	0.668335833
Ran	-0.340781437	-0.040483671	-0.71210186	-0.140249219	-0.933608043	-0.739912017	-0.983732254
Bnip3	0.785829255	-0.047220582	1.085266083	0.351355413	1.305176057	0.973110198	1.456740947
Gpc3	-0.480203811	-0.28183766	-0.50467807	0.082309427	-1.370340911	-0.058232713	-1.616691744
Prss23	-0.392965216	-0.828508415	-0.453212621	-1.846548684	-1.128019742	-0.579886688	-1.19044883
Clec3a	2.072102596	0.546859349	1.827045634	0.220168965	0.611778334	2.001196023	0.312696767
Ugp2	-0.555614313	-0.511760821	-0.618844018	-1.111507018	-1.329333174	-0.067136372	-1.433029708
Phlda3	-1.011458929	-1.086953656	-0.888809539	-0.698455071	-1.503714367	-0.906992255	-1.370906413
Angptl1	0.167956886	-0.718288265	0.264537835	1.182133276	0.162861952	0.920815771	1.289489543
Ecm1	-1.61989916	-0.212134954	-2.095302197	-0.073539376	-2.717377469	-1.153484776	-1.290513002
Col16a1	1.401130851	0.684297447	1.410179728	0.316144061	0.71344838	1.364352833	0.911652212
Pdlim2	-0.338001059	0.087425899	-0.730699818	-0.386469243	-0.532819803	-0.036868149	-1.311548837
Ociad2	-0.844841671	-0.561226407	-0.305781387	-0.677952889	-1.307037336	-1.268040801	-1.394601342
Aqp1	-1.18584609	-0.449127811	-1.379912824	-0.769685159	-2.48033095	-0.93860825	-1.390844137
Dynll1	-0.578587666	0.160969129	-0.42402748	-0.089098221	-0.67719652	-0.5669518	-0.889888356
Ramp2	0.008885224	-0.462969265	-0.494970286	-0.071156814	-1.037633441	0.096961052	-1.226613118
Cdc42	-0.529188759	-0.533210569	-0.670041582	-0.489149378	-0.741253622	-0.417528679	-0.858998654
Tubb6	-0.659469059	0.68868346	-0.492879547	-0.410256498	-0.883652528	-0.705859105	-1.150791068
Gnb2	-0.28446288	-0.352833314	-0.602693697	-0.057259384	-0.823394303	-0.405173326	-0.808007185
Sh3bgrl3	-0.392789793	-0.665524297	-0.252399773	-0.378448483	-0.7132624	-0.375501569	-1.01654866
Plod2	0.96296221	0.751948466	1.152000781	0.96719261	1.4639287	0.794937366	1.22293313
Lmna	-0.537679723	-0.256601177	-0.459827217	-0.149124756	-1.051919372	-0.725870954	-0.856974148
Col6a3	-0.418986479	0.421435501	0.358178566	0.555410384	0.158835624	-0.2755746	0.908974569
Mfge8	2.21041936	0.071641808	3.153252679	1.17332424	0.926030631	2.196192319	0.311691339
Pkm	0.362283755	0.130142611	0.39866139	-0.296220095	0.868992671	0.4510213	1.004704805
Nbl1	-1.144825055	0.026189508	-1.148171557	-0.02522004	-1.497000835	-0.41445505	-1.212344894
Ifi204	0	-0.30455208	-0.041878328	-0.273878731	-0.566006519	-0.150237551	-0.884829365
H19	0.777301812	0	0.634561242	0	-1.373076507	1.073252316	-3.301063316
Postn	-0.523696729	-0.532354888	-0.316694177	-0.084616291	-0.84125629	-0.30759529	1.3793104
Barx2	-0.199322477	-0.25101617	-0.087075963	0.668358435	1.717996361	-0.326365934	1.435616686
Cck	0.607293983	0	0.088523807	0	0.277653636	0.062407522	1.094315716
Clu	0.248051618	1.104997109	0.361294287	3.093542209	2.388512019	1.020834005	1.328944251
Myl6	-0.755306706	-0.115203397	-1.073109437	-0.044788395	-0.856178664	-0.573999868	-0.758991391
Tgfbi	-0.516929004	-0.579938422	0.373877773	0.381444667	0.418855823	0.0798925	1.044602789
Tuba1b	-0.676152789	-0.919472265	-0.475707786	-0.447681524	-0.889820185	-0.816819069	-1.163995228
Igfbp5	-2.777762168	-0.190213588	-2.430707543	-1.240810422	-2.483259638	-2.440786158	-3.410273953
Cyb5r3	-0.404775608	-0.709989252	-0.207636323	-0.175014509	-0.973210407	-0.277245891	-1.275456825
Hint1	-0.497262532	-0.280044909	-0.616077649	-0.319738981	-0.872494748	-0.534095191	-0.720734216
C1qtnf6	-0.29535635	0.518048893	-0.660273089	0.233587109	-0.007790998	0.26792051	1.040639193
Islr	-0.68883595	-0.068673168	-1.694906773	-0.103805165	-1.910680227	-0.085233023	-1.178319743
Itga1	0.027801898	-0.208139026	0.176099006	0.449514576	0.434276374	0.477632556	0.840941561
Kazald1	0.475830582	0.254895455	0.213554548	0.135992787	0.551905477	0.365268738	1.018989645
Arpc2	-0.683178386	-0.357041037	-0.739286347	-0.577685757	-0.947894724	-0.523161155	-0.835015882
Cd55	-1.417504631	-1.023193869	-1.77095331	-1.134122765	-1.464436306	-0.985012677	-1.336028743
Tnc	-0.498660565	-0.232294002	0.076565938	0.300203046	0.707962246	0.057692595	1.424408232
Rrbp1	0.061633748	0.18664015	0.23888907	0.165811945	0.369143916	0.79235974	0.522605668
S100a13	-0.409403481	-0.616824352	-1.151547822	-0.363910632	-0.866129797	-0.363073238	-0.854246337
Psma3	-0.395037356	-0.689268194	-0.416110337	-0.392081612	-0.90998729	-0.550957517	-0.817421691
Ptx4	-0.008758784	-0.132534918	-0.119423041	0.302678395	0.350677139	0.000481775	0.83093944
Sem1	0.031115806	-0.295045394	0.134394381	-0.151489425	-0.557806565	-0.205613115	-0.591040006
Col6a1	-0.360976604	0.264404476	-0.210935773	0.185965081	0.003402653	0.146734029	0.737340828
Dbi	-0.472224001	0.305788079	-0.844533466	-0.372246212	-0.795036837	-0.420826703	-0.997947592
Mme	0.239814765	-0.171383722	0.591557006	0.196802671	0.573691899	-0.052028599	1.038257807
Ywhae	-0.372954571	-0.016601922	-0.574766402	-0.140746898	-0.77823431	-0.476718134	-0.798501353
Angptl2	-0.02492144	-0.213052588	0.461576439	0.185569756	-0.012540288	1.344751201	0.646849659
Dbn1	-0.198453264	-0.309650063	-0.714358725	-0.439133603	-0.711017057	-0.225125766	-1.038777267
Gas7	-0.51210703	-0.083894905	-0.377618687	-0.14755483	-1.239156551	-0.381038142	-1.206663546
Qpct	-0.178113213	-0.240801158	-0.146223072	-0.331362819	-0.810884382	-0.231739963	-1.223895008
Igsf10	-0.191215526	0.12621857	0.233497895	0.241524712	0.563450132	0.893482382	1.13668148
Lrrc15	-0.026084512	-0.140609141	-0.105280934	0.004491691	-0.917623806	-0.258325967	-0.954290904
Dnaja1	-0.664422003	-0.228460512	-0.519544429	0.021011234	-0.820673032	-0.60490624	-0.952054573
Tubb2b	-0.066763521	-0.236525879	-0.23408218	-0.014260068	-0.67380146	-0.396274593	-1.033047701
Higd1a	0.846187622	0.73139555	0.899849399	0.00484751	1.441526354	1.178715272	1.362376986
Tbcb	-0.21144161	-0.370596752	-0.480609475	-0.326660249	-0.609435425	-0.924144367	-0.911499464
Rhoa	-0.245253869	-0.485899327	-0.631485879	-0.172142573	-0.737419232	-0.279677428	-0.760511646
Creb3l1	0.110214534	0.884707004	0.046941465	0.202124192	1.027746177	0.753227406	1.073710243
Rcan1	-0.565761583	-0.230552193	-0.393105682	-0.244311073	-0.854803752	0.183327801	-1.119498784
Il11ra1	-0.022866303	0.2203241	0.02150856	0.544451318	-0.167654286	0.007602096	1.048001965
Zfp385a	-0.255288864	-0.121081728	-0.240730461	0.061767063	-0.766056031	-0.490518039	-0.815807701
Col6a2	-0.36093827	0.075374663	-0.252913341	0.144716539	0.152908541	0.119649481	0.742267617
Myadm	-0.622764896	-0.161325034	-1.075852457	-0.348732195	-1.054591493	-0.530796536	-0.932621569
Tceal3	0.741292482	0	0.541551089	0.064271111	0.38559481	0.675419289	0.921740095
Lrrc8c	-0.304954223	-0.071446653	-0.30483327	-0.440272223	-0.855201412	-0.491101114	-0.852839918
Mgp	-0.171749149	0.594978272	0.383465088	1.972952423	1.335506571	0.415248357	1.144742647
Zeb2	-0.349465577	-0.04340352	-0.354908485	-0.319446876	-1.059078385	-0.489529065	-0.774943089
Sema3c	-0.783679811	0.009455738	-1.194820964	-0.455369091	-1.189096405	-0.284440695	-1.194742113
Prdx1	-0.301123421	-0.386205483	-0.456520563	-0.438923195	-0.806117953	-0.843115559	-0.807735904
Agpat4	-0.76324683	-0.194454147	-0.40049521	0.005629679	-0.974970246	-0.529097901	-0.954474824
Anxa3	-0.320579563	-1.018472976	-0.910026006	-0.443482549	-1.220347775	-0.139706968	-1.24006653
Bax	-0.616618558	0.194124639	-0.48311165	-0.40643198	-1.041165155	-0.323578688	-1.013649068
Uqcrq	-0.086497251	-0.302750357	-0.379878995	-0.614644658	-0.560713786	-0.338537606	-0.742491391
Olfml2a	0	-0.106460731	-0.356945242	-0.880235693	-0.595275338	-0.062423974	-0.764693012
Mrpl33	-0.158636371	-0.28941361	-0.193302971	-0.198115619	-0.574180625	-0.15637444	-0.738695785
Lysmd2	-0.412600632	0.116824285	-0.688562676	-0.05956201	-1.308617198	-0.041703248	-1.1645445
Rap1b	-0.822353017	-0.677070299	-0.692107219	-0.706947944	-1.082316626	-0.555925215	-0.820110278
Minos1	-0.24078161	-0.501506721	-0.701609834	-0.387879524	-0.594602243	0.100670275	-0.728816268
Cpm	0.015769391	0.30150746	0.028737822	0.385461102	0.280169428	-0.058805489	0.821588537
Cadm3	-0.293642592	-0.588289173	-0.945983676	-0.570495549	-1.405920042	-0.051949278	-0.766326642
Dynlt1f	-0.167108959	-0.49987927	-0.374745854	-0.124252249	-0.67234319	-0.114556779	-0.814054626
S100a16	-0.254249278	0.123586438	-0.686121057	-0.667178493	-0.767795217	-1.137971226	-0.982667265
Psma7	-0.37214439	-0.085304754	-0.439002819	-0.188294114	-0.765949382	-0.914264593	-0.700083904
Wisp1	0.557510107	0.052296867	0.183681395	0.034676224	0.378251633	0.512759246	0.890112528
Ptgis	0.059649947	0.442699292	0.298255635	0.724343444	0.401005771	-0.323603484	0.822076996
Stk26	0.414107976	0.396805306	0.716034215	0.063098362	0.296567701	0.599461392	0.797142373
Tubb5	-0.439902988	0.187791251	-0.47616018	-0.232665175	-1.032397747	-0.54798964	-0.950146896
Cd151	-0.39036623	-0.401691324	-0.653725968	-0.769737447	-1.139561864	-0.223217628	-0.856949953
Serf2	0.245780584	-0.108246523	-0.028570094	-0.22686481	-0.093230683	0.642640415	0.257831751
Vkorc1	0.492314543	0.55162597	0.272439725	0.074987231	0.334432246	0.957215386	0.729673014
Pcsk5	-0.041727022	-0.158898742	-0.040808716	0.268056825	0.292918781	0.409241831	0.714850026
Wwp2	1.046448196	0.275876799	0.956846103	0.188002601	1.122499463	1.08535686	0.484939862
Tmsb10	-0.317482712	0.101263764	-0.268733705	0.018393979	-0.132410721	-1.159946917	-0.728578235
Car9	0.14221729	0	0.152385076	0	1.170010853	0.53898228	0.971737489
Tceal9	0.434405033	0.632279552	0.441797344	0.3262417	0.580576776	0.837634564	0.695709033
Capn2	-0.302122106	-0.208213639	-0.42740158	-0.432121404	-1.033199938	-0.577261609	-0.931336584
Pgk1	0.610740392	-0.160829453	0.846949353	0.132297846	0.907430195	0.535218571	0.97752005
Cast	-0.509377228	-0.5936206	-0.542250078	-0.151281472	-0.975389952	-0.671829882	-0.905389462
Hif1a	0.749895772	-0.801432201	0.845380493	0.095370134	0.652584707	0.598133123	0.879550795
Tmem43	-0.54845263	0.00585683	-0.02812355	-0.016172822	-0.541552994	-0.912716503	-0.688093239
Mustn1	-0.4169462	-1.027309408	-0.050636159	-0.525710638	-0.818816565	-0.112921427	-1.514574435
Abi3bp	0.774638993	0.63535601	0.526161333	-0.101904413	0.883669206	0.480734859	0.886409363
Glul	-0.890286484	-0.688290386	-1.347341947	-0.533745024	-1.354538342	-0.429575017	-0.995674445
Cdkn1c	1.202932123	-0.423921535	1.231571272	0.216557201	0.781174895	1.055068569	1.27225289
Bok	-0.132962804	-0.430602564	-0.200886821	-0.295569838	-0.495654269	-0.080772637	-0.738276297
Elob	-0.282505067	-0.354339865	-0.198259583	-0.201144289	-0.463361938	-0.137767073	-0.520892707
Gpx1	-0.732400624	0.262887993	-0.266715145	0.186179881	-0.526440082	-0.312024543	-0.878426622
Flna	-0.964574801	0.399088253	-0.773039359	-0.30942203	-0.936709133	-0.88951244	-0.791752179
Slc16a3	0.421753629	0.325343927	-0.035747455	-0.066515182	1.110974067	0.462958539	0.982305392
Serpinf1	-0.720744584	0.582834203	-1.399360312	1.552715803	0.790645216	0.273419412	1.028260867
Col14a1	-0.63991874	-0.444842546	0.138531328	-0.187373543	-1.040924235	1.099608548	0.229505344
Ctsh	0.421242713	0.496377141	-0.037499575	0.583114445	0.68135131	0.304169449	0.947581699
Sbsn	0.39269651	0.087258502	-0.713601992	0.520482897	-1.503298634	-0.202858488	-1.16448176
Dynlrb1	-0.220962861	-0.387855911	-0.259373936	-0.140513535	-0.671400135	-0.527840228	-0.723210614
Col5a1	0.191209057	-0.247627255	0.500702492	0.363240836	0.192312767	0.786829788	0.108005658
Cox5a	-0.580040815	-0.313609469	-0.315271948	-0.335259658	-0.671963821	-0.53112231	-0.771700698
Cd9	-0.516974882	-0.0815828	-0.107497201	-0.350764896	-0.872168338	-0.722228056	-0.72089158
Plod1	0.213601584	0.451169973	0.688272353	0.219392417	0.609315894	0.707045091	0.957029247
Btf3	-0.431432361	-0.445905113	-0.267944578	-0.14207526	-0.768472623	-0.397317103	-0.554039999
Crabp2	-1.539179158	-0.75770638	-1.914205836	-1.178741106	-0.749768423	-1.486995374	-1.605207481
Tspan6	0.108211665	0.361140712	0.345234804	-0.00399525	0.227517874	0.501721799	0.937415649
Ywhah	-0.180905799	-1.01232323	-0.938523561	-0.199220878	-0.613801656	-0.14639273	-0.896794001
Zyx	-0.250606699	-0.139144746	-0.430557122	-0.119098708	-0.460522746	-0.373771454	-0.878400674
Crispld2	-0.021559822	0.633020604	0.062081177	0.948116603	1.028204033	0.875727286	0.781448229
Cdc42ep2	-0.147198678	-0.551664019	-0.447638265	-0.647099508	-0.43982492	-0.129710602	-0.835585111
Tpm1	-0.288096535	-0.431935314	-0.404814771	-0.485237465	-0.306058428	-1.096187875	-0.088680942
E130114P18Rik	-0.165772145	-0.023682844	-0.116346355	0.111590385	0.538795828	0.101150587	0.904975081
Wnt2	-0.068881432	-0.216804088	-0.089582562	-0.836830162	-0.528604691	-0.214813174	-0.684722392
Crip2	-1.344620265	-0.210777858	-1.359218942	-0.270330319	-0.774629888	-0.860150633	-0.602973446
Zfp185	-0.108781623	-0.019411967	0.127388054	-0.013902772	0.246092906	0.092068203	0.672739492
P4ha2	0.269815998	-0.89929991	0.705889092	-0.078781768	0.566722786	0.988061324	-0.282060981
4933400C23Rik	1.030638015	0.360649967	1.206127813	0.118750892	0.795216733	0.643370502	0.957937412
Rtn4	-0.33525116	-0.672222796	-0.619357616	-0.279704934	-0.826610562	-0.727937783	-0.816561031
Dkk3	-0.106703654	0.16864088	0.725388229	0.433654635	0.4747553	0.597934934	0.845493956
Faap20	0.512314549	-0.036287262	-0.049081517	0.14312992	0.551894791	0.065286235	1.039240042
Fhl2	0.057542642	-0.113115657	-0.132414297	-0.513229075	-0.297174765	-0.571725517	-0.797931803
Lamc1	-0.381961517	-0.380047774	-0.359273045	-0.111430654	-1.197970072	-0.517849142	-0.832288274
Chad	2.473595806	1.141345926	1.916296151	4.020709331	3.060533386	2.73493785	1.62505657
Poc1a	0.007998658	0.09866132	-0.142160374	0.034426447	0.129552928	0.025273301	0.769322827
Tpi1	0.197357446	0.028990895	0.527262386	0.244091711	0.800520164	0.361268525	0.856694484
Scara5	-0.20332258	-0.130547833	-1.026736434	-0.89742481	-1.209368297	-0.062632403	-0.721414417
Pthlh	0.039694222	-0.443867544	0.358686357	-0.972632127	-0.516709213	-0.128059472	-0.993838421
Cryab	-0.789219049	-0.742344572	-0.538888464	-0.359513496	-0.978586787	-1.861973905	-0.491094704
Sdc2	-0.314038498	-0.640618965	-0.631381777	-0.577175649	-1.028044594	-0.560980784	-1.046760106
Cpq	0.286294783	0.303123035	0.208708306	-0.11741847	0.749087889	0.560107531	0.872604347
Lgr6	0.971500305	-0.085901774	0.631566309	0.027765699	0.193430557	1.192844853	0.051117719
Psmb5	-0.514781634	-0.69859783	-0.393387739	-0.261230485	-0.742865651	-0.640446407	-0.696130297
Mfap2	-0.048069294	-0.06628997	0.213923798	0.015138474	0.111243401	0.957441884	0.910081315
1700019D03Rik	-0.047097214	-0.079040316	-0.264482747	0.069923052	-0.655358167	-0.025005851	-0.590415999
Mkx	-0.167546288	0.833575201	-0.329855071	0.173753628	0.326372218	0.30438961	0.65928027
Cycs	-0.091422731	-0.285503846	-0.347299611	-0.325740105	-0.608481833	-0.425638917	-0.82387312
Arhgdia	-0.634166202	-0.227886253	-0.805226637	-0.484110508	-0.77946212	-0.426505853	-0.682276746
Acta2	0.143784856	-0.232429296	-0.414024106	0.288866408	0.396455226	-0.410323087	1.017382156
Ddah2	-0.535765368	-0.639777152	-1.579074211	-0.650246786	-1.051253156	-0.603871089	-0.870012925
Ackr3	-0.891762528	-1.079042671	-0.900780672	-0.904390646	-0.922538355	-0.153480119	-1.053050631
Vat1	-0.60731024	-0.148494156	-0.553014917	-0.574546921	-0.72683057	-0.68240092	-0.84902348
Stxbp6	-0.004197348	-0.051191716	-0.074073254	-0.349163855	-1.071464157	-0.265827626	-0.908312069
Psmb3	-0.315604003	-0.225322088	-0.666352103	-0.205009239	-0.676200957	-0.749566582	-0.648486101
Kcnk1	0.453840994	-0.357215249	0.410254325	0.016078203	0.594183096	0.82907078	0.496531906
Rock2	-0.646129954	-0.200324049	-0.600594505	-0.342627387	-0.716052835	-0.661035346	-0.861228249
Cdkn1a	-0.813561311	-0.554598353	-0.19199599	-0.215857378	-0.860585192	-0.175875337	-1.260736237
Flnb	-0.066441499	-0.052661607	-0.115631319	-0.689372853	-0.545671451	-0.37471619	-0.66590967
Nucb2	0.303387002	-0.3635029	0.385937532	0.312519731	0.581551629	0.420950585	0.718238487
Uqcr11	-0.082938258	0.083792926	-0.304126859	-0.16993486	-0.69200152	-0.113049817	-0.641049146
Lgals1	-1.38055175	-0.119263947	-1.12615652	0.089335105	-1.035950912	-1.074243121	-0.477654098
Dpp4	-0.20078459	-0.254121442	-0.207067186	-0.056807415	-1.11406758	-0.016992532	-0.805772876
Fn1	-0.618339622	-0.53876142	0.078263589	-0.331522269	-1.167004027	-0.630600943	-1.218034378
Cox5b	-0.290636686	-0.106686483	-0.379543852	-0.522918602	-0.576798336	-0.303861832	-0.567852289
Basp1	-0.118490235	-0.198412526	0.207885382	0.38634567	0.811235118	-0.572016362	1.292286216
Uts2r	-0.070247092	0.25480482	0.005011554	-0.016763551	0.497360528	-0.032093929	0.66290126
Fkbp10	0.024871268	0.530511117	0.192936202	0.173257636	0.377255011	0.408620973	0.719056539
Ly6c1	-0.675732861	0.399475862	-1.240657151	0.259618766	-0.558993612	-0.238523074	-1.043342899
Hmcn1	-0.395353901	-0.560954997	-0.163229683	-0.597071224	-0.703349563	-0.043535104	-0.818941639
Aspn	-1.950484575	-2.146797115	-2.556830362	0.230251268	-3.547349281	-0.987980277	-1.224192576
Vps29	-0.365639537	-0.397892609	-0.386449284	-0.058750218	-0.712265108	-0.593273194	-0.71343857
Klf4	-0.589034911	-0.57721496	-0.248060345	0.164446888	-0.15660025	0.328963822	-1.022224822
Pkd2	0.310444335	0.306173313	0.690333351	0.444989353	0.58667434	0.271536839	0.77100239
Aebp1	-0.262116427	0.330534186	-0.203500883	0.387486255	0.319215141	-0.139023441	0.804951898
Serpinh1	0.192596931	0.454780655	-0.003333252	0.228083312	0.271052775	0.376270594	0.552434324
Srpx2	0.826315424	-0.143897757	0.908527704	0.274117186	-0.05602736	1.184063388	0.261238954
Cited1	0.333407739	-0.019411967	0.119154642	-0.013391241	0.347905814	0.262695753	0.746376004
Atp5g3	-0.486217062	-0.208467815	-0.255236028	-0.207040775	-0.509624422	-0.358675936	-0.592796153
Flnc	-0.055632103	-0.096577005	-0.056418217	-0.189915009	-0.276792479	-0.159076117	-0.603031115
Cox6c	-0.415893659	-0.429193232	-0.433945906	-0.153801101	-0.715828276	-0.037559174	-0.515620348
Cst3	1.006971423	0.307017581	1.887751757	1.836427683	0.800851324	0.25734973	0.672661501
Prdx4	0.439460244	0.233091294	0.526814131	0.36331848	0.307585497	0.554679982	0.738702089
Eif6	-0.423128805	-0.714553272	-0.149614457	-0.285980782	-0.424822996	-0.941085729	-0.622058095
Herpud1	0.351163675	0.579775599	0.035393596	0.606244749	0.371184485	0.52763124	0.767118264
Ubl5	-0.087107246	-0.100045754	-0.197406663	-0.109455807	-0.44578389	-0.107856134	-0.533350962
Ltbp3	0.053190758	-0.125721546	0.344740201	0.653137123	0.48394784	0.222069559	0.828910076
Epdr1	0.002757084	-0.315215492	-0.25784898	-0.370461572	-0.940912687	-0.080651147	-0.729273166
Fermt2	-0.35143945	-0.366455361	-0.360049136	-0.371374892	-0.737707102	-0.543872448	-0.797928483
Loxl3	0.822120257	-0.225459827	0.61576224	0.474790953	0.720599392	0.975150275	0.379266015
Ehd1	-0.525234325	-0.133760095	-0.505463279	-0.347428445	-0.759222337	-0.71278993	-0.737860706
Lrrfip1	-0.589758321	-0.413564607	-0.557873649	-0.191928209	-0.544713143	-0.822000409	-0.564118929
Ifi211	-0.046272368	-0.217926436	-0.186363998	-0.190720202	-0.237575248	-0.043351081	-0.426526441
S100a4	-1.560189909	-0.355040968	-1.069787298	-0.195057549	-0.842970354	-1.547678517	-0.950130844
Nfix	-0.187543419	0.21327551	0.294135581	0.693847083	0.17189586	0.600460838	0.680670143
Col25a1	-0.002948636	0	0.046527574	0	0.162378904	0.81781486	0.024377294
Ube2m	-0.11948742	-0.256430984	-0.454014228	-0.276231197	-0.324703895	-0.514319363	-0.735650957
P4hb	0.12904532	0.06126265	0.557205861	0.247602465	0.37989774	0.689270864	0.42069054
Igf1	-0.911155253	0.528564678	-0.921903961	0.376608548	-0.169207903	-1.019146778	0.844235478
Tpm3	-0.491065194	-0.445555194	-0.670276422	-0.217305258	-0.571734308	-0.605198389	-0.550230056
Chst5	0.377541707	0.319889425	0.509911073	0.175252677	0.503690924	-0.02365446	0.682380215
Efhd1	0	-0.125803813	-0.18881914	-0.615865639	-0.817901807	-0.029807658	-0.541866242
Crtap	0.277296063	-0.127377801	0.543465135	0.388841586	0.690627084	0.638486532	0.722914526
Cbr3	-0.081022039	-0.508928916	-0.234908002	-0.558242792	-0.452358672	-0.217232351	-0.647130496
Slc25a5	-0.238476214	-1.294479468	-0.480430256	-0.227104346	-0.70484101	-0.541176401	-0.788448895
Bzw1	-0.58455351	-0.076029415	0.512666881	0.05227031	-0.466804183	-0.46136703	-0.72873267
Hebp1	-0.051338842	0.295593528	-0.349083106	-0.119423477	-0.300443787	-0.11526162	-0.746067651
Copz2	0.100528253	0.511049628	-0.073781116	-0.079189674	0.332830361	0.742781203	0.666495206
Alkal2	-0.160603255	-0.044522089	-0.100676363	-0.229045313	-0.256563826	-0.31843407	-0.679838824
Eif4a1	-0.246037462	0.077586334	-0.673979063	0.035233299	-0.769841208	-0.445748648	-0.66462626
Txndc17	-0.295566093	-0.578089117	-0.30178471	-0.370314732	-0.301700427	-0.408543847	-0.535091177
Trps1	0.652264164	1.020516693	0.55296384	0.223252361	0.682316152	0.70272408	0.742961946
Itgb1	-0.389830832	0.057296266	-0.16309732	-0.19743211	-0.480869327	-0.56076518	-0.232063779
2200002D01Rik	-0.284982485	-0.051845748	-0.443136097	-0.11880926	-0.541125689	-1.077684883	-0.797421025
Bag1	-0.153388122	-0.363774417	-0.52539104	-0.275749877	-0.503239787	-0.195490124	-0.762674681
Ndufb9	-0.215857041	-0.448786184	-0.237444987	0.017475796	-0.428069871	-0.143897628	-0.519158947
Adamts2	0.043644087	0.58376474	0.324876752	0.804792741	0.520851304	0.204355858	0.718272341
Rbp1	-0.048635868	0	-0.118135741	-0.222604334	-0.117693686	-1.002536026	-1.064231125
Lman1	0.077853054	0.19113338	0.034950907	0.206773594	0.231624973	0.627665768	0.621745421
Maged2	-0.158969819	-0.14326157	0.225659564	-0.055820164	-0.876567729	0.20902919	-0.950738801
Nid1	-0.716166547	-0.411561231	-0.237049337	-0.029247077	-1.170560051	-0.302576568	-0.958306304
Heg1	-0.420003616	-0.283409596	-0.41681523	-0.290100092	-1.042463586	-0.074857754	-0.699904755
Col9a1	0.846498812	0	1.156540499	0	0.35027076	1.712367025	0.085238032
Ldha	0.337067053	0.149171495	0.590738386	0.181158799	0.701877375	0.34498552	0.80736753
Bsg	0.226001861	0.263142526	0.220894739	0.078156977	0.664964102	0.21747635	0.650889555
Sema3b	0.119947295	0.784231119	-0.242435164	0.088904843	0.714394495	0.132070931	0.723712185
Ech1	-0.186780378	0.083516252	-0.245278068	-0.433942675	-0.616693271	-0.389834625	-0.755994006
Msn	-0.789362729	-0.404865468	-0.067308494	0.296137833	-0.734465517	-0.569780424	-0.788635404
C1qtnf2	0.432334652	-0.130414531	0.787486459	-0.006620749	0.104292576	1.107060156	-0.54427577
Fbln5	0.143146285	-0.288864744	0.072147718	-0.097366985	0.695583624	0.04031727	0.763960075
Il33	-1.405337356	0.156862435	-1.706835354	0.623420457	-0.055940277	-0.738032121	0.841879694
Fuca1	-0.198465395	0.071365963	0.047630674	0.130170978	0.163436546	0.399885595	0.680389322
Uap1	-0.698491663	-1.150303121	-0.892536034	-0.865862203	-1.018879284	-0.28129107	-1.197791548
Rbp4	1.280650265	-0.106953102	2.584095669	0.591114906	0.474771341	1.306027751	0.523996248
Loxl1	-0.000450646	-0.276394966	-0.180196834	0.106011039	-0.817230882	-0.324937922	-0.748437887
Actn4	-0.667468283	0.47354757	-0.440772746	-0.142046215	-0.830010366	-0.761005394	-0.649868971
Dstn	-0.55419461	-0.896842117	-0.491679148	-0.082111349	-0.737650163	-0.302733829	-0.604439049
Capns1	-0.271262592	-0.39327536	-0.451012925	-0.309291801	-0.694105685	-0.479053552	-0.64849462
Ank	0.301453145	0.107701504	0.932077026	1.130153502	0.701010954	0.54314593	0.744561432
Lpar1	-0.332431747	-0.746527834	-0.363916976	-0.22836843	-1.144999899	-0.213199335	-0.774274408
Nme1	-0.292034527	0.131352002	-0.294814542	-0.422310911	-0.7053776	-0.701747855	-0.701609893
Fbln2	-1.796294694	-0.25557896	-1.956551126	0.264197857	-1.162199039	-1.214980266	-0.829365856
Adprh	-0.185199158	-0.078258123	-0.253812379	-0.248627663	-0.836070135	-0.460067469	-0.692977832
Cox7b	-0.261092177	-0.70126751	-0.344148537	-0.313372867	-0.698121496	-0.314195678	-0.597939498
Col18a1	-0.491569947	-0.009682682	-0.106544504	-0.042832065	-0.966604345	-0.813650871	-1.08835542
Smim14	0.330340663	0.181177402	-0.568610757	-0.478981341	-0.676135861	0.131361389	-0.740894585
Hacd1	-0.113034869	-0.296337054	0.081257621	-0.040537361	-0.359671719	-0.119354276	-0.671594089
Lama4	-0.416607893	-0.066422645	-0.066241949	-0.158837618	-0.825369535	-0.245259301	-0.665385258
Tmod3	-0.557319501	-0.455737958	-0.506765859	-0.301349556	-0.683796533	-0.28234989	-0.664468379
Itm2a	-0.291970843	-0.383615403	0.860372456	0.162549305	-0.622631725	1.414917453	-0.456994772
Hdlbp	0.009287863	-0.218291807	0.584508437	0.133060894	0.538509333	0.490700043	0.635438842
Gnpnat1	-0.297756332	-0.667022282	-0.322978364	-0.330084042	-0.71145221	-0.158315872	-0.642610914
Psma2	-0.360279188	-0.513009975	-0.175847571	-0.352397083	-0.618885416	-0.535006668	-0.608741074
Enpp2	0.014648728	0.138215692	-0.086967187	-0.081188185	-0.163836478	1.341982836	0.47773322
Has1	-1.63513959	-0.068391524	-0.8885992	-0.163797396	-0.379045744	-1.056362316	-0.533688363
Ybx3	-0.55172079	-0.38907087	-0.551664184	-0.073981779	-0.860125655	-0.450577524	-0.72825271
Rac1	-0.532647868	0.358429019	-0.917805256	-0.321765484	-0.710421549	-0.413616177	-0.624209167
Mettl24	0.012538306	0.496704526	-0.010221771	0.204383918	0.364479141	0.032783961	0.611254095
Psmd8	-0.205397776	0.168267128	-0.190690157	-0.189322323	-0.574529385	-0.155376269	-0.698187505
Gm17455	0.399017171	-0.536356224	-0.118942618	0.208856325	0.499266859	0.248795618	0.704114132
Fkbp11	0.277152547	0.0530492	0.428983927	-0.049507961	0.535930597	0.666414296	0.800974378
Ppia	0.01100784	-0.573395976	-0.427132321	-0.171246357	-0.581111406	-0.208251809	-0.406677816
Ly6e	-0.727814295	-0.726338014	-0.39650937	-0.591431764	-0.856524463	-0.184660677	-0.664499569
Fez1	-0.501592842	0.171970951	-0.326196363	-0.103906104	-0.789733581	-0.22125308	-0.825748987
Sf3b6	-0.06697679	-0.515595376	-0.485439967	-0.137153234	-0.466881361	-0.256259759	-0.587071156
Adamtsl5	-0.006262857	-0.142910136	-0.30758771	-0.498752422	-0.500716245	-0.058222736	-0.480618149
Laptm4a	0.115876623	-0.234764297	0.066202385	0.037753324	-0.027304782	0.577936601	0.359432682
Asap1	-0.501981652	-0.541317744	-0.226033461	-0.285823312	-0.562148115	-0.810324878	-0.640594282
Ncam1	-0.135789593	0.54855446	0.310422609	0.155349907	0.39167842	0.014447379	0.736406903
Atp5j2	-0.34036554	0.278533414	-0.40016832	-0.21188816	-0.44099223	-0.05772048	-0.469811386
Ywhaz	-0.39535271	-0.081257542	-0.630118755	-0.19168753	-0.623132252	-0.636302692	-0.428898235
Tspan5	-0.109901295	-0.63975602	-0.033448753	-0.362756313	-0.479640737	-0.260383678	-0.473041917
Pir	-0.144563367	0.001227206	-0.213974873	-0.362254947	-0.503141827	-0.104494781	-0.597210782
Mras	-0.583920521	-0.151948648	-0.490832297	-0.488477809	-0.408726687	-0.491327718	-0.673454216
Atp2b1	-0.246780596	-0.58403464	-0.752027025	-0.530937951	-0.898644111	-0.383075158	-0.764983505
Loxl2	0.477468023	-0.540661109	0.296607705	0.142370028	0.920796524	0.846082233	0.363395889
Ost4	0.235574207	-0.122624575	-0.229784748	-0.108208737	0.075947322	0.511336283	0.095156084
Plec	-0.944323557	0.328557767	-0.818347825	-0.11280459	-0.639037281	-0.639900031	-0.622544559
Atp5a1	-0.296150376	0.423284126	-0.302672099	-0.197156623	-0.523331198	-0.212344112	-0.543579691
Vcl	-0.248909881	-0.008460531	-0.263388012	-0.399344047	-0.818189066	-0.600125745	-0.709712631
Pycr1	0.314131149	0.498324744	-0.215628931	-0.020020155	0.38462372	0.584044645	0.717467774
Tcea3	0.481336919	0.008923827	0.508264873	0.088094554	0.112935796	0.774876728	0.716005794
Col8a2	-0.217089348	0.622775954	0.073954222	0.742848998	0.292478725	0.365001796	0.694329754
Acly	0.06130621	0.293139494	-0.217693378	-0.080835595	-0.721583209	-0.087875804	-0.556151048
Plaur	-0.314170847	-0.340165509	-0.457941342	-0.597429669	-0.520063417	-0.843288563	-0.689905712
Ntng1	-0.043046106	-0.127846792	0.117024582	-0.005859858	0.043524209	0.069495621	0.593197573
Nt5e	0.4216583	0.440837928	0.470056156	0.882330387	0.485660138	0.518175465	0.584589114
Kif5b	-0.422670905	-0.416422874	-0.765782096	-0.457961953	-0.748717875	-0.658905727	-0.618643287
Ccdc124	-0.259747421	-0.482977853	-0.244332879	0.04285226	-0.567185907	-0.401752723	-0.612248425
Sdhb	-0.188158911	-0.552798061	-0.49226626	-0.273101182	-0.470769986	-0.25995474	-0.621604588
Egln1	0.321197957	0.667803034	0.474472794	0.296936615	0.752740645	0.386686795	0.600597682
Akap12	-0.043364852	-0.123994262	0	-0.319434565	-0.219989304	-0.00446612	-0.589256875
Tmem97	0.658180195	-0.094156925	-0.333756442	0.039649651	0.336588628	0.851048505	0.389480172
Ninj1	0.32753207	-0.276126703	0.561768541	0.353519641	0.928549178	0.679356324	0.754866386
Maged1	-0.132796639	-0.165464755	-0.015632142	0.345115455	0.510755782	0.599764255	0.672676513
Tmem45a	0.450844326	0.697086898	0.354741124	0.221228759	0.860236542	0.706908649	0.702488191
Ostc	0.508793925	-0.41185984	0.031698714	-0.011826209	0.204696955	0.573929864	0.289221507
Fam126a	-0.540835113	-0.578080799	-0.272431792	-0.364432292	-0.505231453	-0.269141848	-0.538265252
Fads1	0.12127248	0.031001963	0.009864235	0.327558571	0.21732602	0.308850364	0.574254243
Dab2	0.188933976	-0.15589427	0.666900352	0.410113208	0.412638192	0.429911394	0.776754567
Cltb	-0.69781297	-0.395937995	-0.832360892	-0.516947875	-0.601468747	-0.646942178	-0.652949057
Psmc5	-0.330405552	0.157172516	-0.601773489	-0.236357497	-0.37121111	-0.582214407	-0.646367594
Prex1	-0.077423063	0.301316968	-0.136211353	0.086006128	0.507907917	0.183300203	0.638237786
Edf1	-0.177220673	-0.044871669	-0.542607587	-0.178830251	-0.421178024	-0.31966391	-0.491586865
Maff	-0.19934358	0.309115715	-0.120938153	-0.105599988	-0.273248451	-0.104272091	-0.469040707
Susd5	0.652453173	0.230654708	1.226592139	0.100100747	0.301383655	0.836251775	0.003349215
Aldh2	-0.270042177	-0.281919903	-0.328337395	-0.103801327	-0.709740205	-0.101658884	-0.685599547
Barx1	0.616694358	0	0.971869623	-0.174243167	0.394757716	0.895961293	0.328247865
Fkbp1a	0.063992127	-0.370178997	-0.215211684	0.047647078	-0.683891215	-0.18953687	-0.561277818
Pdlim1	-0.18578003	-0.708437422	-1.010512861	-0.456326165	-0.690094654	-0.606124998	-0.476723758
Ndufb4	-0.257565018	-0.435460458	-0.961208714	-0.483194386	-0.73028859	-0.372718048	-0.57945325
Pde8a	-0.512656504	-0.379787824	-0.320366278	-0.221903085	-0.40081466	-0.215641719	-0.518348899
Atp5o.1	-0.42075008	0.127460977	-0.363337908	-0.152454314	-0.518403183	-0.103051084	-0.56613439
Fyn	-0.3721725	-0.278186372	-0.233825551	-0.302184672	-0.706719583	-0.337000069	-0.629891945
Gpc4	-0.069060863	-0.307115522	-0.248512238	-0.214083987	-0.636757938	0.478183531	-0.56500926
Ptgr1	-0.063579363	-0.218151487	-0.239868897	-0.005935739	-0.406312593	-0.083153289	-0.528349004
Psmc2	-0.182060584	-0.690833244	-0.611057105	-0.243422348	-0.459274829	-0.497285874	-0.614339146
Cstb	-0.666319624	0.033851517	-0.325450652	-0.234273932	-0.627296154	-0.597328837	-0.803182573
Eda2r	-0.096802903	-0.267063006	-0.059954072	0.026543866	-0.114017649	-0.372501106	-0.287497216
Dpysl3	-0.634047271	-0.187651916	-0.168399639	0.113054635	-0.516812221	-0.714992333	-0.212297665
Dcn	-1.335736777	0.245153026	-0.912884146	1.622162403	-0.209159973	-1.772516306	0.279059922
Anxa7	-0.705589247	-0.217941812	-0.365520508	-0.073568653	-0.827753338	-0.606016372	-0.586874995
Gpx4	-0.236533772	-0.037783822	-0.346103375	-0.241413106	-0.531798791	-0.077974181	-0.562579041
Ndufb8	-0.059399538	0.164639135	-0.339797998	-0.292676367	-0.703411478	-0.285858286	-0.561263321
Hprt	-0.12475317	-0.261244327	0.00273714	-0.17587438	-0.372369535	-0.206029153	-0.655889797
Kdelr2	0.416269668	-0.497923494	0.058473469	0.226019825	0.360536383	0.635272331	0.40634533
Ccnd1	-0.52158823	-0.461252424	-0.158522493	0.218040397	-0.636258839	-1.236986327	-0.708593458
Htra3	-0.091481781	0.532873644	-0.480931743	0.995073298	0.567266846	0.21254229	0.720007931
Gas1	-0.328971109	-0.456926277	-0.011554254	1.123161055	-0.238071435	0.45056651	0.701565498
Ywhaq	-0.599138969	-0.394733036	-0.664619231	0.071876785	-0.460345425	0.043920476	-0.63926461
Nfu1	0.070312054	-0.221545368	-0.420044827	-0.310627778	-0.377571492	-0.232757065	-0.571523291
Ehd2	-0.54772194	-0.714774565	-0.648622584	-0.252099435	-0.702934509	-0.59428946	-0.696233646
Dlk1	0.581169923	0.319963713	0.308551956	0.070056343	-0.133145118	0.006973858	-1.688221865
Esd	-0.212500146	-0.808132135	-0.538331037	-0.696269856	-0.693007225	-0.873141637	-0.590371527
Tspan3	0.238092443	0.53983161	0.418178019	-0.0395108	0.277219939	0.272389646	0.593026649
C130050O18Rik	0.161045818	-0.478711855	0.217051216	0.044019031	0.372662667	0.360199798	0.542810418
Akr1b8	-0.132908262	-0.130783896	-0.139001928	-0.028888011	-0.397209014	-0.264449272	-0.49407755
Ywhag	-0.167389775	-0.407168154	-0.590925847	-0.411547445	-0.537438473	-0.304536732	-0.664600919
Mcub	-0.353791115	0.164607807	-0.664205211	-0.698726636	-0.52353584	-0.565270252	-0.686760108
Mdh2	-0.044406122	-0.078614983	-0.692411508	-0.257018433	-0.51281252	-0.557719997	-0.495405073
Strbp	-0.193294668	0.14188352	0.242459771	0.28814434	0.144898868	0.345945032	0.62359231
Dock4	-0.170465937	0.573492185	-0.301370453	0.072858437	0.114629726	-0.055266658	0.636827964
Stmn4	-0.16495283	-0.533020593	-0.927508682	-0.279000511	-0.650447661	-0.158115069	-0.679535475
Map1b	-0.484117846	-0.125979381	-0.371225666	0.183124382	-0.008772782	-0.616829207	0.006746341
Rala	-0.091420468	-0.578895195	-0.438132447	-0.601722982	-0.505934013	-0.43844323	-0.598290828
Pdpn	-0.33175748	-0.541924898	-0.592575281	-0.644259481	-0.815552034	-0.336601008	-0.644643898
Psmc4	-0.272914699	-0.324385633	-0.147003196	-0.095257811	-0.437804359	-0.540105568	-0.630483826
Sfrp4	-0.098691028	-0.176916867	0	-0.534409536	-1.135360487	-0.004721407	-1.786049125
Tpm4	-0.843635026	-0.819244625	-0.856505863	-0.246149864	-0.612974744	-0.659705956	-0.542718671
Atp5b	-0.484725189	0.2492431	-0.282425128	-0.148682848	-0.819013531	-0.345652136	-0.606234023
Tmem158	-0.335657904	-0.175225817	0.03625871	-0.438954692	-0.847992339	-0.464618885	-0.729647344
Fgf9	-0.865005884	0.35878939	-1.001087671	0.544509012	0.124395655	-0.029173429	0.552710506
Lox	0.317844974	-0.596368947	0.745083063	1.384639298	1.169201784	-0.246750024	0.699362802
Cct8	-0.410557153	-1.010158858	-0.566730872	-0.201847991	-0.665664653	-0.409670849	-0.609365522
Adamts5	-0.155508052	-0.10200014	-0.22867377	0.514501653	-0.578635662	-0.269308928	-0.875398507
Capzb	-0.481390542	-0.205161057	-0.628058505	-0.376361899	-1.006638365	-0.327586846	-0.545959417
Fer	-0.111528099	0.072588662	0.095379972	-0.096117381	-0.169512908	-0.222581481	-0.607595682
Slc1a5	-0.512643097	-0.27682497	-0.529013432	-0.108233958	-0.793784661	-0.281689456	-0.586347247
Lrrn4cl	-0.337972327	-0.525872213	-0.444313393	-0.420632871	-0.921587538	-0.006598227	-0.561981147
Golim4	-0.103254045	-0.284547494	-0.291827593	-0.020833	-0.110386328	0.620562513	0.15306896
Trim16	-0.227784671	0.175502688	-0.271119164	-0.437579912	-0.380097753	-0.423843215	-0.538603156
Egfl6	-0.432859958	-0.23651195	0.209617762	0.316658191	-0.184763554	-0.242298377	0.837304865
Ccl2	-0.284004678	-1.597050466	-0.222557279	-2.184186062	-1.142465331	-3.473157861	-2.396015517
Cnih4	-0.345817994	0.207206938	-0.141390898	0.062126872	-0.383448201	-0.546982557	-0.657200742
Slc25a4	-0.09565914	-0.117847431	-0.325717524	-0.18797318	-0.599221391	-0.241079498	-0.436123349
Vdac3	-0.02337671	-0.150660057	-0.438069423	-0.176340695	-0.309624492	-0.266557624	-0.549646653
Vcan	-0.980820215	-0.162882144	-0.940764235	0.024212384	0.593062606	-0.874417185	-0.107602197
Stard3nl	-0.256658968	-0.534005492	-0.006240331	-0.105404268	-0.40574769	-0.120998052	-0.557853212
Ackr1	-0.114062317	0.009501711	-0.187619679	-0.321442554	-0.720865054	-0.026522442	-0.384267518
Capn6	0.104168727	0	0.21188615	0.041055369	-0.028361128	0.935125704	0.388798399
Aff3	0.721862731	0.248570453	0.391581009	0.065942691	0.251339323	0.70970945	0.048942012
Slc35e4	-0.468957861	-0.30027043	-0.259977853	-0.204378449	-0.528793174	-0.241529656	-0.552093238
Gstm1	-0.446681142	-1.000166561	-0.474928533	0.129444483	-0.678233372	-0.040584907	-0.638440033
Sdcbp	-0.075991498	-1.101312028	-0.296650458	-0.381360514	-0.595773713	-0.272601002	-0.593283687
Nt5c	-0.256301457	-0.922922399	-0.119266467	-0.146706156	-0.469129453	-0.506486372	-0.593975531
Nxph4	0.206515621	0.373931975	0.649372701	-0.052741733	0.772216673	0.244217331	0.316503069
Nckap1	-0.52778269	0.246934423	-0.356330636	-0.378380669	-0.441282517	-0.580661647	-0.530436727
Plp2	-0.196472093	-0.15741517	-0.186704193	-0.525162229	-0.578375479	-0.286456052	-0.563370058
Antxr2	0.116076962	-0.175978459	-0.313939491	-0.124158759	-0.81150158	0.061078868	-0.60403316
Slc25a24	-0.251641156	-0.232601902	-0.250829146	0.03850774	-0.251126424	-0.53961888	-0.472946353
Sash1	0.026069119	-0.467216317	-0.144216847	0.05835714	-0.655364483	-0.413697117	-0.78489077
Pitpna	-0.109935913	-0.737399606	-0.17920624	-0.318177702	-0.476574257	-0.396695225	-0.609837616
Serpine2	-0.905773113	-0.675571475	-0.47409772	0.756760663	-1.272553722	-0.341261169	-0.836151988
Arpc3	-0.345538048	-0.428146033	-0.401922957	-0.160439324	-0.553573281	-0.462834754	-0.47959212
Etfb	-0.080298615	-0.212385574	-0.228378895	-0.208222809	-0.431543452	-0.393124799	-0.642391488
Erlec1	0.469394971	-0.808570658	0.263203835	-0.02176173	0.38966922	0.610848719	0.447889949
Tpm2	-0.657918465	-0.413308548	-0.277002889	-0.091701742	-0.310882189	-0.917675805	-0.22925687
Ccl7	-2.996684504	-1.071651157	-0.123629977	-0.93004204	-0.927133477	-3.048523997	-0.835635854
Adam10	-0.031276765	-0.706742148	-0.149453981	-0.251883668	-0.647497582	-0.285500267	-0.622107958
Ndufs4	0.002935202	-0.157133382	-0.183194083	0.071273564	-0.433425907	-0.277222771	-0.629202825
Prorsd1	0.354403323	-0.491325528	0.005446218	0.023516634	0.115727098	0.662774746	0.235982508
Ilk	-0.267019104	-0.049991877	-0.184131496	0.012593721	-0.63412509	-0.112475396	-0.564819007
Col9a3	0.370850377	0	0.555907483	0	0.189511487	1.160603499	0.179756311
Ostf1	-0.388963108	-1.066203806	-0.490320814	-0.159297316	-0.355453583	-0.271523543	-0.593809179
Kctd11	-0.043824889	-0.291083639	-0.138755226	-0.224139521	-0.179763095	-0.029555528	-0.439933767
Arpc1b	-0.351964987	0.430882849	-0.660736573	-0.235253853	-0.51373978	-0.482308576	-0.587735003
Col6a6	-0.210345672	0	-0.072175084	0	-0.284966385	-0.042002723	-0.58129733
Pdcd5	-0.218412227	-0.92465021	-0.483836746	0.106506215	-0.26793464	-0.445173076	-0.480795472
Tnfrsf12a	-0.593244619	-0.88674741	-0.051497354	-0.224829797	-0.454541022	-0.518760146	-0.77410523
Mmp2	-0.229595667	-0.642416011	0.558577658	0.631162085	-0.321373016	0.77000036	-0.026144394
Smpdl3b	-0.00959711	0.202026595	0.417414573	0.14195602	0.500157619	0.138362769	0.427933691
Mrpl23	-0.449456942	0.292108544	-0.271615085	0.051173155	-0.506484342	-0.139278523	-0.56386715
Timm13	-0.034638562	-0.453784361	-0.2223451	-0.346039778	-0.747109993	-0.365167698	-0.521833914
Hmga1	-0.050781256	-0.235248572	0.061766443	-0.129281211	-0.002082532	-0.646928093	-0.142178036
Sgk1	-0.50271386	-0.438491257	0.079773366	0.12385859	-0.476120283	-1.220993995	0.080568048
Atp5g1	0.087707302	0.043955711	0.029701882	-0.086492637	-0.555695401	-0.127884132	-0.452525829
Osr1	-0.197064984	-0.064896835	-0.02802946	0.055025297	-0.108341218	-0.183428854	-0.801895187
H3f3a	-0.208917884	-0.221118054	-0.03600069	-0.01216159	-0.623401147	0.104663003	-0.403106627
Fap	1.096581358	0.045601564	0.940232572	0.182639031	-0.252942465	0.678033567	-0.177028973
Ndufb7	-0.14922716	-0.439829885	-0.50997643	-0.097306578	-0.297537996	-0.223831271	-0.530606071
Timp1	-0.397363048	-0.531597752	-0.139247674	-0.564660756	0.044020551	-1.581798043	-0.722272597
Emilin1	-0.385359257	0.183969146	0.178725614	0.268001826	0.253825436	0.26586771	0.680518587
Smdt1	-0.224771721	0.308074183	-0.28625909	-0.431316909	-0.453272621	-0.205185909	-0.416444599
Celf2	-0.551606706	-0.286771815	-0.088404857	0.022622605	-0.935383949	-0.175480058	-0.43889917
Psmb6	-0.304799381	-0.151264239	-0.4627142	-0.019464166	-0.509562424	-0.540483298	-0.418003765
Ndufc2	0.042509118	-0.616835492	-0.116878873	-0.178797917	-0.234723086	0.002188401	-0.500120344
Manf	-0.190400803	-1.434122665	-0.588771083	0.265036343	-0.037249523	-0.759000647	-0.594976252
Trappc4	-0.093981855	-0.407652089	0.016392962	-0.318525711	-0.260883846	-0.308248474	-0.548013993
Cybrd1	0.185175652	-0.042358988	0.279431422	0.108147176	0.373670122	0.238225339	0.380543824
Arpc4	-0.036630872	-0.338411621	-0.451007748	-0.024310446	-0.638105183	-0.356486375	-0.52351593
Adarb1	0.052126692	0.606523423	0.434965232	0.181279205	0.130713234	0.721945801	-0.012851667
Fkbp9	0.236915398	-0.058969507	0.262244313	0.070282602	0.440035528	0.594959836	0.533059883
Rbms1	-0.061831229	-0.041963171	0.106030896	-0.305436141	-0.563976536	-0.656989868	-0.494566695
Cct5	-0.411636512	0.641922267	-0.428213105	-0.00896306	-0.608362903	-0.626107819	-0.587008071
Hmgn1	-0.257884415	0.35386905	-0.179235321	0.163758265	-0.446606638	-0.175856373	-0.566758826
Arsi	-0.001771237	-0.045718523	-0.257855292	-0.18891075	-0.349524488	-0.049634361	-0.396543403
Jag1	0.023065899	-0.080878091	-0.144914108	-0.048843377	-0.287330131	-0.12395314	-0.440635522
Uchl1	-0.277344602	-0.244929157	-0.544369951	-1.061052578	-0.737561714	-0.834848509	-0.629255292
Papss2	-0.04882367	-0.031989487	-0.315275381	0.114584429	0.2800334	0.748705884	0.188091939
Psmb2	-0.390280242	-0.313099382	-0.702968905	-0.327219553	-0.530051314	-0.313698047	-0.48649231
Arfgef3	0.056600205	0.319963713	-0.000996223	0	0.243885478	0.062727173	0.360781488
Galnt5	0.164240078	0.163763054	0.002043226	0	0.140258692	0.270640898	0.398766759
Angptl4	-0.068881432	-0.269661726	-0.112366466	-0.090551652	-0.205334646	-0.17202735	-0.562073175
Serf1	0.04626098	-1.166909844	-0.103035474	0.027480386	0.141285194	0.559367244	0.341469376
Gap43	0	0	-0.192514931	0	-0.430684164	-0.145904432	-0.679775331
Lrp5	0.246068886	0.783910451	0.326335857	0.223821568	0.435202927	0.141684944	0.479212643
Rras	0.065095291	0.057809524	-0.681471956	-0.300085578	-0.588824978	-0.086005983	-0.548234437
Fam167a	-0.320851284	0.632501336	-0.393845399	-0.085512673	-0.302534143	-0.092587685	-0.593378189
Gamt	-0.010620252	0.122892299	0.036896248	-0.077061291	-0.389333016	0.006834195	-0.561444783
1810022K09Rik	-0.196991962	-0.324279468	-0.121999225	-0.257478893	-0.423074894	-0.427885655	-0.587385866
Mrps36	0.214106988	0.165618127	-0.071678657	-0.261031207	-0.414424271	-0.292516332	-0.491106201
Cox8a	-0.125014785	-0.423620112	-0.395686309	-0.254399879	-0.647221062	-0.250478311	-0.356393888
Ppp1r2	-0.178177262	0.082924243	-0.100543477	-0.002508909	-0.581543511	-0.244495697	-0.613532774
Hapln1	0.485574358	-0.068843345	1.157677713	0.194524252	0.495179172	0.614770863	0.436750256
Cops6	0.209588855	0.47781464	-0.156492688	-0.035879268	-0.466405966	-0.397654634	-0.541404711
Pfkl	0.261112232	-0.180574721	0.356044239	-0.167472202	0.429818894	0.161131071	0.5452015
Zfp354c	0.053086008	0.207213468	0.013208686	0.068333638	0.268007317	0.273468589	0.530285101
Tmed3	0.196357531	-0.161136822	-0.016804409	0.133644466	0.241758123	0.483092575	0.397254429
Palmd	-0.912127803	-1.236231521	-0.693014569	0.069509947	-0.15673309	-0.915444607	0.153948423
Igfbp2	-0.081570519	0	0	0.017009487	0.212191196	-0.928352875	0.759778115
1110008P14Rik	0.035757936	-0.157492382	-0.387988748	-0.182536856	-0.542087824	-0.516408794	-0.324421766
Snrpd3	-0.228708434	-0.655133538	0.046716895	-0.070895276	-0.422528948	-0.422545465	-0.572557
Syne2	-0.1194059	-0.481740933	0.073745826	-0.28934726	-0.414930413	-0.331420239	-0.479003441
Baiap2	-0.857932832	-0.090972179	-0.597104343	-0.01187537	-0.764051946	-0.28208253	-0.54965452
Acaa2	-0.278149145	0.066784806	-0.165010408	0.070727684	-0.665128944	-0.303231343	-0.651887573
P3h2	0.246524967	0.635807759	0.060587484	0.608175923	0.713114005	0.095970415	0.377739632
Nupr1	-0.174370226	-0.223016608	-0.642824923	-0.096666191	-0.4243395	-1.413655548	-0.151645795
Col27a1	0.406072849	-0.152538114	0.635515074	0.105598668	0.488664525	0.696194687	0.020996535
Ikbip	0.506429403	0.521890634	-0.020209166	0.301252107	0.310376251	0.578428243	0.395627148
Nrn1	-0.150652567	0.533026153	-0.12250654	0.166288461	0.46596475	-0.060848415	0.678290014
Atp5l	-0.110921138	-0.588946567	0.086016525	-0.066610467	-0.297645746	-0.082823689	-0.369840237
Cd47	-0.354127725	0.079195313	-0.53093122	-0.008582656	-0.832637377	-0.259199219	-0.56517124
Nrtn	0.634444431	0.178027885	1.423862543	0.152974705	0.432371943	0.823840175	0.370717741
Ndufb6	-0.252391446	0.176700849	-0.375408028	-0.37365207	-0.361314908	-0.216835894	-0.54147575
Kdelr3	0.459926135	-0.114189341	0.035077109	-0.004199463	0.565578124	0.509595486	0.570245201
Pkd1	-0.023053967	0.217413593	0.840045582	0.190656178	0.544379583	0.558202583	0.616996791
Rab11a	-0.201215657	0.196768783	-0.484233437	-0.397111204	-0.500587051	-0.38053792	-0.559474764
Ube2n	-0.342105936	-0.811720957	-0.461224632	-0.296873688	-0.708319592	-0.331249169	-0.569738095
Bin1	0.053639998	-0.222676379	-0.318247187	-0.031392976	-0.547388809	-0.270598958	-0.566746264
Ift20	0.19473688	0.232540825	-0.116030524	0.050849216	0.078930555	0.510225275	0.306033022
Vapb	-0.232339076	-0.142889507	-0.382969523	0.013764332	-0.352573821	-0.124918769	-0.519559204
P3h3	0.250134106	0.71075105	0.542180427	0.038910635	0.405242169	0.37073882	0.534477871
Frmd4b	-0.045217463	0.204246088	0.010928582	0.623237295	0.110717572	0.20477631	0.482434437
Actr3	-0.408625604	-0.99876999	-0.350052739	-0.113911171	-0.549328275	-0.503167206	-0.586548356
Prkar1a	-0.369231811	-0.319624786	-0.382741999	-0.276700204	-0.595521622	-0.307030905	-0.506872715
Psma5	-0.114363914	-0.247254846	-0.459504433	-0.094893004	-0.588123699	-0.45916459	-0.528310703
Wnt5b	0.18247138	0.145650503	0.350871026	0.013388469	0.30793992	0.014978331	0.452323486
Snrpb	-0.198608219	-0.341488453	0.069716707	-0.177619976	-0.515107679	-0.411221126	-0.451154072
Rwdd1	-0.146930506	-0.399026016	0.059823556	-0.134716341	-0.384852972	-0.246580204	-0.509515861
D430019H16Rik	0.023323086	0	-0.114702384	-0.020708454	-0.240041964	-0.011784208	-0.300963238
3632451O06Rik	0.333013621	0.440995875	0.733239174	0.093084548	0.625998528	0.266288417	0.552228006
Rflnb	0.37895602	-0.348139849	0.013371909	0.294605471	0.636997	0.648729689	0.714539339
Dctn3	-0.161095695	-0.456084146	-0.387680044	-0.422495081	-0.665055376	-0.255884772	-0.494789965
Psmc3	-0.217549701	-0.204376732	-0.088816977	-0.185314141	-0.458068165	-0.579313883	-0.196888707
Scd2	0.367775216	0.380546906	0.307597963	0.079909634	0.225928664	0.720343992	0.435709436
Psmc6	-0.541142511	-0.199694126	-0.2232479	-0.401528532	-0.490241406	-0.509493785	-0.491072629
Mylk	-0.218322662	0.319963713	0.110600492	0.321824808	0.104985669	0.036973717	0.431262924
Pgam1	0.508616183	-0.296860085	0.349868635	-0.029188236	0.63192993	0.145478013	0.458269675
Ywhab	-0.235526871	-0.174302767	0.019839824	-0.140331331	-0.633437094	-0.187470638	-0.558590975
Lsp1	-0.00533353	0.497058019	-0.102282063	0.148993606	-1.056875373	0.160001463	-0.765948631
Ifi205	0	-0.061867191	-0.038862508	-0.126240904	-0.386962624	-0.123254794	-0.260474177
Cct7	-0.207408114	0.090873208	-0.180765541	0.026159531	-0.476514097	-0.497315199	-0.400023642
Psma1	0.319005321	0.041579042	-0.261272207	-0.271286641	-0.488056955	-0.569224021	-0.493784272
Ablim1	-0.618845103	-0.004667927	-0.440085974	-0.329010919	-0.867879978	-0.560400791	-0.256605721
Cmtm3	-0.161654899	0.087647421	-0.343625071	-0.199273176	-0.481501168	-0.234868732	-0.520331554
Slc39a13	0.316061973	-0.019492384	0.199868463	-0.155817584	0.244018501	0.374200021	0.512664029
Psmd6	-0.18406488	-0.541142263	-0.084677444	-0.3908513	-0.446802343	-0.493069036	-0.571491436
Psmd7	-0.214092031	-0.051348057	-0.25864994	-0.570410639	-0.414572261	-0.64653205	-0.385082786
Srxn1	0.020741764	-0.58321511	-0.107522173	-0.235169754	-0.189537463	-0.109290364	-0.459073623
Atp5f1	-0.166083921	0.046047058	-0.287437623	-0.188601112	-0.480227041	-0.251320642	-0.42934656
Lars2	-0.310064598	0.368053425	-0.212767832	-0.567832388	0.187544016	0.145118031	0.730715224
Dync1i2	-0.318591239	-0.943210374	-0.201894294	-0.133163103	-0.570806687	-0.565086981	-0.510464783
Casc4	-0.042715237	-0.411495031	0.071681407	0.093775852	-0.062075592	0.56502111	0.369668964
Ltbp1	-0.028707857	0.015668482	0.086855963	0.140094592	-0.131879344	-0.036469232	-1.007488087
Mrpl51	-0.129490505	0.048390777	-0.102175429	0.017706538	-0.429804151	-0.412175373	-0.505042517
Bmp4	-0.280057189	-0.407871608	-0.219227996	-0.744649522	-0.463626226	-0.070699985	-0.762671593
Ackr4	-0.418403792	0.230654708	0.160167111	0.252220673	0.27884412	-0.03691457	0.510679515
Slc35a2	0.185228092	-0.240980956	0.18972127	0.049241651	0.400195412	0.551301259	0.498453829
Cnpy2	0.080848931	-0.407929414	0.420055753	0.225347951	0.209069191	0.557261645	0.467504817
Mat2a	-0.065855917	0.147677224	-0.205503311	0.041434945	-0.547814261	0.174875947	-0.336264246
Srp14	-0.165004501	-0.496782605	-0.308601223	-0.085178412	-0.384115222	-0.081868436	-0.47906738
Pdk1	0.34814632	-0.180448033	0.160607003	-0.171315073	0.533318178	0.241344597	0.4734775
Vcp	-0.638177069	0.122904164	-0.244377531	-0.166119624	-0.655040742	-0.600248689	-0.374267569
Cald1	-0.491894759	0.581105608	-0.499500765	-0.703982762	-1.013393006	-0.81373679	-0.493577181
Tram1	-0.151520169	-0.399738303	-0.417353662	0.100633124	0.116100574	0.373115015	0.518557684
Mtpn	-0.458097043	-0.254151959	-0.229840852	-0.322057589	-0.454821818	-0.361100557	-0.565202205
Rexo2	-0.017560993	0.442628486	-0.246329337	-0.216882549	-0.464842606	-0.22903315	-0.504389933
Ephx1	-0.926951024	-0.007737789	-0.222817468	-0.546578106	-1.039057764	0.164297857	-0.5156748
Grhpr	0.204954207	0.240804249	0.189914805	-0.042186097	0.274493673	0.336505072	0.49074411
1500009L16Rik	-0.179167716	-0.014993879	-0.238958578	-0.028370475	-0.622494933	-0.137713028	-0.602845388
Smim3	0.727697623	-0.154896451	0.433951924	0.306192056	0.093864346	0.221607045	0.470166832
Pdgfa	-0.487519613	-0.127643657	0.130242573	-0.183666074	-0.118510299	-0.629820851	-0.154496422
Nrep	-0.196922532	0.160323225	0.741622446	0.688749329	0.401817913	0.523215627	0.694895196
Zmiz1	-0.495262571	-0.315958378	-0.291229728	-0.619674353	-0.718787262	-0.300187292	-0.515748758
Pfdn1	-0.289010787	0.202852911	-0.433702995	0.020601102	-0.31206673	-0.651732336	-0.248158475
Itga5	-0.407883128	-0.167477569	-0.232407738	0.155816391	-0.701322294	-0.687381374	-0.604771897
Capza2	-0.134422038	-0.496025865	-0.288827315	-0.496323077	-0.676033668	-0.525592529	-0.49383653
Tmtc2	-0.044942843	-0.203811654	0.062185187	-0.103496682	-0.299760516	-0.034899772	-0.412506189
Adgra3	-0.273062328	0.284214641	0.093379976	-0.045960313	0.335879522	0.072343113	0.606166386
Fst	-0.060392053	-0.249769859	0.719868706	0.037701631	-0.036593048	0.049473601	-0.776460473
C1qtnf7	0.5044923	0.12022138	1.255872802	-0.153803432	0.044096559	-0.042494908	-0.449017127
Ndn	0.228485866	-0.789451975	-0.251814254	-0.047422196	-0.917406529	-0.246145628	-0.7465395
Hsbp1	-0.061628219	-0.003005983	-0.431849266	-0.210628002	-0.55754367	-0.205636381	-0.525737037
Vdac1	-0.310684156	-0.543751031	-0.408861695	-0.283430203	-0.303549179	-0.449846363	-0.51622555
Erh	-0.021958155	-0.035315433	0.093298881	-0.182216037	-0.392119658	-0.236831444	-0.541141523
Eps8	-0.043497628	0.509908819	0.21056365	-0.129325346	-0.51477216	-0.571828077	-0.509438815
Pvr	-0.105261373	0.057104953	-0.096800999	0.075531422	-0.190051173	-0.417974665	-0.102601181
Acot7	0.14712603	-0.120080526	0.206881642	-0.571247131	-0.141535391	-0.554074027	-0.305285666
H2-Ke6	-0.060993811	-0.695820623	-0.417861145	-0.309015075	-0.309509493	-0.040549913	-0.389359585
St13	-0.522597624	0.003906282	-0.032368365	-0.079553631	-0.428968423	-0.510794993	-0.467196391
Set	-0.105609534	-0.344626665	-0.230424264	-0.110246303	-0.551792006	-0.41144989	-0.589696748
Ap1s1	-0.353245921	-0.17164377	0.013492262	-0.03859299	-0.441047833	-0.324873778	-0.552678305
Aff2	-0.047721934	0.017915922	0.012779828	0.124629736	0.120434757	0.003629822	0.486115473
Ackr2	-0.271245098	-0.269638717	-0.638230714	-0.520865702	-0.762823054	-0.167100711	-0.49129436
Psmd13	-0.036509604	-0.270486062	-0.480619073	-0.141138821	-0.689233357	-0.452840187	-0.49621238
Ddah1	0.51000802	-0.128904684	0.242741115	0.235356473	0.289797983	0.726544829	0.208310808
Cib1	-0.331035549	0.289004415	-0.425996945	-0.203296271	-0.481120307	-0.306030988	-0.534392581
Gng2	0.064568122	-0.086161243	0.072203961	-0.017896614	-0.066715078	-0.574035653	-0.296951185
Nedd8	0.009020514	-0.327424979	-0.252866832	-0.18628889	-0.388758825	-0.075316574	-0.403411646
Plxdc1	-0.273232394	0.306705747	-0.493632952	0.096833326	-0.96447548	-0.045330055	-0.405684179
Hivep2	-0.153271132	-0.262996474	0.437100227	0.223216891	0.225107331	-0.179778375	0.582791297
Cyth3	-0.27064961	-0.699960285	0.119988747	0.171902757	-0.605413276	-0.430503348	-0.541908205
Jak1	-0.176825537	-0.057675432	-0.015252058	-0.236700096	-0.708883306	-0.470929237	-0.515804409
Shisa5	-0.172264384	-0.158856988	-0.425165882	-0.125061781	-0.658885639	-0.246053682	-0.529998813
Sin3b	-0.093649173	0.060296305	-0.253283644	-0.169452458	-0.30670833	-0.498409577	-0.499294157
Kcnma1	0.116795812	0.294931922	0.569184787	0.552415805	0.587303592	0.570606324	0.345556067
Diaph1	-0.793317194	-0.380859922	-0.259247984	-0.134508996	-0.42058725	-0.528206143	-0.191925862
Epha5	0.105699114	-0.467839193	0.119041486	0.081072953	0.374627058	-0.204317528	0.530318348
Chchd2	-0.089492187	0.020351556	-0.042675954	-0.115311992	-0.326795925	-0.263072777	-0.369849582
Ddost	0.148318989	-0.519136916	-0.201226362	-0.09683216	0.213513674	0.30957744	0.457993332
P3h1	-0.025275096	-0.260916991	0.124786265	0.130113494	0.234611039	0.581064945	0.299424845
Adamtsl4	-0.483394335	-0.101485402	-0.168851414	-0.224947735	-0.844875015	-0.274530811	-0.519196327
Cited2	-0.492398779	-0.017740636	-0.432252596	0.341610665	-0.34566627	-0.224702534	-0.549814153
Rex1bd	-0.1922407	0.454098016	-0.308069066	-0.272562165	-0.282406472	-0.128620516	-0.428317682
Ppp1r12b	-0.211382978	-0.445948831	0.012733506	0.198736604	-0.299060182	-0.014011951	-0.347262965
Ftl1	-0.255794708	0.418381045	-0.145950628	-0.458703562	-0.827666973	-0.06663396	-0.412509031
Rtn3	-0.251071687	-0.440287309	-0.5166953	-0.04664055	-0.648193277	-0.284923807	-0.483297964
Mpc2	0.058722633	-0.45079445	-0.209012942	-0.070473711	-0.442176191	-0.247189929	-0.429868275
Ttc9	-0.192788217	-0.300023294	0.005088213	-0.508272696	-0.425995367	-0.380462164	-0.114997743
Acadl	-0.460100315	-0.531829009	-0.457834024	-0.143831882	-0.498923264	-0.569169817	-0.465554833
Lgals9	-0.183652034	-0.504445439	-0.520343025	-0.356487458	-0.189556383	-0.032996891	-0.511448182
Med15	0.009950164	-0.323901518	-0.216526064	-0.254949823	-0.385732063	-0.059711698	-0.30965517
Hnrnpf	0.016082913	0.167712055	-0.166658382	-0.0104446	-0.601750616	-0.22124394	-0.497509726
Tpst1	0.067493039	0.171315661	0.406064422	-0.032708657	0.311523274	0.579930834	0.486205582
Id2	0.570633383	0.676735674	0.723675672	0.868926747	1.17029517	0.781738786	0.766454093
Ptma	-0.534472189	-0.272447574	0.141080466	0.33414589	-0.237665671	-0.394891934	-0.296063525
Psmc1	-0.426841627	-0.27500174	-0.149347456	-0.216553348	-0.437659727	-0.579225707	-0.3232737
Fam102b	-0.743972895	-0.82778373	-0.526772342	0.183804048	-0.418624818	-0.189607643	-0.656491055
Marcks	-0.118241985	0.180068142	-0.377823194	0.09606273	-0.302465988	-0.224979511	0.594279809
Guca1a	0.447537563	1.115662433	-0.279503654	0.053591841	0.408967607	0.310547985	0.481926799
Rab10	-0.745851835	-0.946202025	-0.253123227	-0.393548218	-0.637777064	-0.289518718	-0.508518016
Adss	-0.426058823	-0.429606205	-0.090058728	-0.128960271	-0.469988149	-0.345264545	-0.357260385
Snrpd2	-0.247074694	-0.070811219	-0.279507754	-0.097410221	-0.567909546	-0.445662658	-0.405257464
Pdia6	0.031361	0.016897181	-0.125141513	0.376719937	-0.349915968	-0.29324329	-0.593565395
Npepl1	0.000200924	0.088407049	0.006561136	-0.243003384	-0.406464428	-0.22739049	-0.553527658
Chic2	-0.535568968	-0.253817695	-0.200801109	-0.046387085	-0.355060038	-0.165924152	-0.489984876
Jam2	0.350066641	-0.285035254	0.517401137	0.039229196	0.21855387	0.418690911	0.495253697
Tomm22	-0.227427269	-0.792105537	-0.433674877	-0.094336862	-0.353766861	-0.236002055	-0.515579895
Prdx5	0.48731218	0.598666502	0.066499795	0.025317189	0.296699512	0.554082132	0.034614821
Ppp2ca	-0.146289069	-0.31257122	-0.339278572	-0.189311704	-0.438340082	-0.290852382	-0.539581395
Ccdc28b	-0.24472715	0.46273199	-0.76969768	-0.154347119	-0.292224033	-0.084296332	-0.581924081
Nfe2l2	-0.339057641	-0.603681926	0.061172025	-0.145800377	-0.584734691	-0.174205463	-0.423976371
Aldh18a1	0.287270782	0.627201596	0.175225315	0.079622759	0.424219395	0.228038694	0.478461975
Ttyh2	-0.117454995	-0.248625077	-0.333413821	-0.070349995	-0.384141454	-0.066320818	-0.306018878
Pomp	-0.268804079	-0.323850694	-0.008138573	-0.159151324	-0.553828672	-0.482973718	-0.447411636
C1qtnf1	0.052081955	-0.254537475	-0.151422513	0.054894579	-0.246422936	0.513385766	-0.155715696
Meg3	0.295467957	-0.093975868	-0.195737392	1.444312537	0.295743365	0.625848516	0.659814371
Smarcb1	-0.161505431	-0.184501017	-0.032656925	-0.139740304	-0.394317791	-0.327128043	-0.500398775
Cyc1	0.069054991	-0.50100906	-0.394937149	-0.447035463	-0.37286364	-0.367846184	-0.39010661
Commd3	0.090094608	-0.35374586	-0.046045323	-0.057281499	-0.67157348	-0.039896761	-0.508016558
Sh3gl1	-0.306585198	0.566950571	-0.006863562	-0.246929456	-0.463215273	0.002091332	-0.510422089
Klf9	0.085547241	0.483231272	0.175735044	0.890234625	-0.162441837	0.623696876	0.148941481
Triobp	-0.251316207	-0.408109729	-0.290944521	-0.261578539	-0.349391246	-0.213702275	-0.352934903
Selenos	0.36887858	0.058944614	0.299114052	-0.144926053	0.373942807	0.303851465	0.452511517
Enah	-0.063289034	-0.073155415	-0.06121402	-0.174962425	-0.277368862	0.158383116	-0.395813581
Slc2a1	0.172185834	0.244635887	0.610905293	0.001768111	0.858932699	0.256699538	0.18665621
Fam104a	0.050087766	-0.329830416	-0.2629323	-0.139590223	-0.588165593	-0.172281698	-0.506670323
Slc1a4	0.18282884	-0.024177197	0.339423009	0.257697451	0.466621787	0.342661092	0.471199599
Tcp1	-0.463135957	-0.679270714	0.055132565	-0.090168399	-0.495327549	-0.400988731	-0.438423592
Gclm	-0.283265882	-0.646823015	-0.374590058	-0.32252953	-0.608767098	-0.339514898	-0.473627678
Arhgef19	0.0440154	0.230598631	0.116676254	0.00987647	0.229725327	0.192517237	0.379051968
Srpx	0.471884929	-0.028981113	0.234624197	0.083279981	0.317226593	0.564699713	0.423677085
Ifitm2	-0.325477426	-0.145743588	-0.546911032	0.263804814	-0.883946914	-0.348686328	-0.406039938
Pdgfra	0.076822211	0.167121378	0.07752967	-0.095413813	-0.579725113	0.050077668	-0.647160908
Plpp1	0.191826559	-0.125330788	0.096701362	0.197984028	0.356521587	0.494959003	0.570338102
Aldh1a1	-0.094168113	0.622886256	-0.062409853	0.102952105	0.171356676	0.020808324	0.38906562
Smim10l1	0.612484005	-0.261364264	0.229022767	0.034041647	-0.103971509	0.450547796	0.244440391
Psmd3	-0.116759362	-0.54852119	-0.133386784	-0.059685829	-0.270004015	-0.420418644	-0.166852534
Vit	0.621513028	0.747473371	-0.167261008	0.046619063	-0.575811663	-0.017536502	-0.576018892
Ubxn1	-0.224807902	-0.010295781	-0.381739964	-0.129641218	-0.330436372	-0.31621186	-0.509589973
Serbp1	-0.33137507	-0.118438643	-0.055079239	0.105336014	-0.593696765	-0.396833985	-0.270813071
Creb5	-0.601701515	-0.965839157	-0.534394757	-0.311206461	-0.640437421	-0.159967373	-0.614592786
Mrpl52	-0.490243667	0.056090817	-0.09307694	-0.166586491	-0.317907723	-0.368959405	-0.41465844
Phactr2	-0.399073402	0.261781582	-0.072640139	-0.1566587	-0.485811295	-0.049025899	-0.518770731
Dpm3	-0.069085838	-0.058927734	-0.195903565	-0.135616415	-0.095807774	0.450367898	0.07587926
Wwp1	-0.482504111	-0.479725338	-0.420233896	-0.356454681	-0.632048534	-0.522453391	-0.436660105
Snrpe	-0.17555287	-0.37379424	-0.166124321	0.013917686	-0.373932263	-0.233903489	-0.403756587
Peg3	0.041729983	-0.184021344	0.347152539	0.369097464	0.275646208	0.624973136	0.184753275
Psip1	-0.035165758	-0.317542899	-0.18403962	0.065372219	-0.183325303	-0.562103847	-0.235342525
Lims1	-0.309191266	-0.543791216	0.080627868	-0.326462418	-0.371080568	-0.22036313	-0.505231088
Scg3	0	-0.300130348	-0.258726107	-0.232247262	-0.517984616	-0.033123415	-0.514691102
Iah1	-0.053221845	-0.447381216	-0.157468111	-0.05193019	-0.417910125	-0.0599128	-0.450620013
Matn4	0.10308508	-0.033595848	0.165950903	-0.063676031	0.282166049	0.052357194	0.546481402
Sae1	-0.201096679	-0.418760789	-0.110395167	-0.235555865	-0.337241664	-0.101575914	-0.404829689
Snrpd1	-0.29509141	-0.333622599	-0.419831995	-0.149580055	-0.434308167	-0.410550647	-0.511739521
Spp1	3.050305538	1.382284077	5.15227195	2.430258244	1.570254173	2.79914285	0.577255564
Twsg1	-0.01149009	0.00278163	0.395162788	0.04353777	0.100352281	0.582828244	0.128294364
Prmt1	-0.203922802	-0.319117566	0.125496688	-0.113328275	-0.536806618	-0.513205469	-0.46508434
Lix1l	-0.030773149	0.170390994	-0.381593111	-0.576400412	-0.476435067	-0.205511538	-0.531203354
Ezr	-0.684155493	-0.159626174	-0.056576729	-0.42686771	-0.487855794	-0.62834182	-0.349696704
Paip2	-0.09942952	-0.315600043	-0.106577367	0.167417803	0.101650544	0.475415995	0.136120513
Zbtb20	0.38666766	0.133600633	0.74514604	0.823059256	0.21490521	0.451394023	0.565537271
Ets1	-0.438861282	-0.234955446	-0.063126342	-0.229730584	-0.236166147	-0.425034098	-0.111456058
Rnd3	-0.215260675	-0.197953081	-0.184368576	0.115129752	-0.240128649	-0.194938611	-0.477380348
Cdk2ap2	-0.376416548	-0.289002739	-0.225332757	-0.319272322	-0.643065049	-0.507107093	-0.440199361
Hbegf	0.143047024	0.399149797	0.068652496	0.676834774	0.194945709	-1.209520106	0.029922112
Cct3	-0.157736225	-0.528682444	-0.183458395	-0.157597461	-0.746753218	-0.505661566	-0.42177329
Frmd6	0.150515805	0.405050892	-0.008994955	-0.086438638	-0.38183837	-0.543203382	-0.610484021
Rnf145	0.17240561	-0.037070422	-0.202739738	-0.335352712	-0.170365834	-0.09756989	-0.451455968
Nipsnap3b	-0.025901399	-0.479563039	0.021844047	-0.26512286	-0.367459026	-0.291471895	-0.426571476
H2-D1	-0.722181451	0.098949765	-0.932104486	-0.600140226	-0.689815287	-0.416412861	-0.611830137
Medag	-0.916622654	0.000157811	-0.91955273	-0.466863174	-0.912984232	-0.452652226	-0.642654744
Chodl	-0.020767525	0.692009227	-0.027282521	0.684785303	-0.22920142	-0.355086917	0.708047729
Wdr83os	-0.041569209	0.045474201	-0.067399627	-0.115351185	-0.469400681	-0.144930155	-0.473965099
Nhp2	-0.212397788	0.138705466	-0.324852814	-0.420191823	-0.42800171	-0.540918498	-0.464768527
Eif2s2	-0.091684306	-0.120335228	-0.357424304	-0.167251062	-0.237524788	-0.400386356	-0.208228938
Sulf1	-0.614486647	-0.628434899	-0.567125998	0.034410352	-0.650171148	-0.492216642	-0.335710642
Eif2s1	0.082950152	-0.550627928	-0.184215013	0.027400428	-0.452960598	-0.491855478	-0.517869251
Ifngr1	-0.265407942	-0.48819968	-0.725088678	0.565103777	-0.370114427	-0.21988108	-0.466055953
Cryzl2	0.080004025	0.348636269	0.222249335	-0.01733454	0.245322855	0.053067704	0.43157186
Ndufs5	-0.133124619	0.054717514	-0.407121335	-0.357416542	-0.4241677	-0.119797647	-0.367806012
Adgrg2	-0.118970869	-0.107553825	0.274050044	-0.32969331	-0.793327814	-0.118395215	-0.542530041
Sms	-0.169354015	-0.592036835	0.108292659	-0.405459994	-0.341667167	-0.395015897	-0.476018239
Gnas	0.018869167	0.161027834	0.018386351	0.172005418	0.075875065	0.329434616	-0.310498884
Ckap4	0.272100509	0.33397833	0.121920636	0.060323595	0.452860098	0.440060499	0.330241569
Enpp1	0.143753688	-0.556007519	0.339704479	0.496718844	0.466204226	0.476497236	0.611193899
Cxcl1	-2.465769016	0.484683177	-0.373551783	0.571129	-1.797298574	-1.692773994	-0.946254714
Phldb1	-0.300394989	-0.349540024	0.001714989	-0.10506513	-0.551344547	-0.068322535	-0.455033657
Ppp1ca	-0.208792741	0.230878187	-0.351128638	-0.345367412	-0.543754038	-0.311311306	-0.368258927
Ppic	-0.178145136	0.091941259	-0.437961622	0.144676164	-0.23063457	0.147555726	0.458507091
Naaa	-0.173877653	0.397477137	-0.071908488	-0.113412724	-0.737375229	-0.11423797	-0.312259332
Gm42418	-0.308591257	0.218175082	-0.689495992	0.306739304	-0.014487619	0.096247203	0.683858414
Tshr	-0.040778697	-0.019411967	0.125401854	0	0.114017287	0.02438415	0.345394212
Sptbn1	-0.533516319	0.061820521	-0.521065451	0.346943489	-0.797424983	-0.492708398	-0.286598979
Adamts19	0	0	0	-0.007315431	-0.023508588	-0.03862241	-0.263759786
Serping1	-0.732773001	0.282345111	-1.35376816	0.659592458	-0.93332929	-0.043797905	-0.491029813
Aen	-0.021618003	-0.178696024	-0.183095645	-0.358282702	-0.459224865	-0.13585158	-0.434717369
Fcf1	-0.41279519	-0.513188628	-0.063784305	-0.183914898	-0.615426118	-0.416655674	-0.42898565
Cyb5a	-0.455441953	0.022514543	-0.399511112	-0.272443671	-0.716051467	-0.194348531	-0.483504035
Phldb2	0.287691534	0.30097357	0.094198377	0.309971896	0.068974231	0.088428936	0.37667956
Efcab1	0.239207847	0.09866132	0.065759148	0	0.175381749	0.132145652	0.387684903
Eif2b3	-0.104621214	-0.288283072	0.059949208	-0.174969748	-0.243194388	-0.30821232	-0.431613065
Psmd14	-0.065345341	-0.530706194	0.017465201	-0.331481545	-0.385675239	-0.343946506	-0.466447196
Aldh3b1	-0.071719811	-0.084439015	-0.078584826	-0.1163556	-0.183197018	0.030017972	-0.288264807
Sigmar1	-0.144046891	-0.364834037	-0.168138624	-0.116204082	-0.361121197	-0.244419997	-0.417963862
Vti1b	-0.213386986	0.177033295	-0.159533325	-0.132282325	-0.352633093	-0.24961327	-0.515529724
Flot1	-0.295458841	-0.211818387	-0.445384348	0.096180368	-0.409033739	-0.112717582	-0.45934447
Flii	-0.182616332	0.375633258	-0.232128039	-0.395363056	-0.258005835	-0.429415873	-0.329637908
Adamts1	-0.252817537	0.517802405	-0.087106675	0.07328712	0.076379131	-0.083819093	-0.711863837
Id3	-0.557243699	0.793632021	-0.236261017	1.308652604	-1.393934936	-0.115950565	-0.931089811
Ranbp1	-0.195089501	-0.28876386	-0.409572272	-0.031068048	-0.463643756	-0.339374913	-0.480420204
Znrf1	-0.04383792	-0.152835141	-0.00064997	-0.019856956	-0.177021492	-0.148587474	-0.393771508
Mrpl22	-0.083793288	-0.290656167	-0.118921441	-0.380711843	-0.269820549	-0.123946097	-0.447249878
Mcc	-0.16358981	-0.44340629	0.212261848	-0.224086873	-0.251072635	-0.059474856	-0.423495097
Nfic	-0.014456927	0.294912222	-0.293811164	0.116408051	0.090229306	0.518791736	0.495483648
Myo1d	0.160635061	-0.218185583	0.287999945	0.521491654	0.326287178	0.304672696	0.344339029
Ctsl	-0.607376019	-0.239104257	-0.181117366	0.196261237	-0.16666846	-0.328327901	0.434435998
Bmp1	-0.214476722	0.458590517	-0.623343259	-0.273812353	0.041590483	0.102353636	0.487816627
Fgfrl1	0.275719394	0.022917301	0.440477213	0.013628439	0.456218324	0.553307522	0.247640776
1810037I17Rik	-0.070244522	-0.356005581	-0.354444829	-0.365947834	-0.433487828	-0.218650605	-0.447327333
Tmem198b	-0.191244856	0	-0.199458786	-0.017726912	-0.249722675	-0.0833323	-0.327637565
Slurp1	-2.543481222	0.370768603	-3.9237761	-0.702184068	-1.14887306	-0.63185345	-1.001981684
Col4a1	-0.843259901	-0.777958371	-0.146922428	-0.032115523	-0.770323693	-0.61589784	-0.258927533
Rnf112	0.003458888	0	-0.103555006	0	0.308781782	0.007341531	0.276386566
Rcor2	0.365672466	0.302347697	0.080545934	0.05025551	0.206392982	0.199147797	0.317009192
Pgd	-0.199188108	-0.315339361	-0.310792206	-0.325946811	-0.437548579	-0.403097086	-0.411530619
Shisa2	0.194476297	0.031891366	0.277429373	0.082200967	0.184740549	0.508031832	0.244687762
Trio	-0.012016402	-0.012275966	-0.053438348	0.0037583	-0.381302858	-0.165044553	-0.441012401
Trp53	-0.122313626	0.112599142	-0.215783286	0.007158667	-0.387025627	-0.257511331	-0.377824991
Hmgn3	0.023683062	-0.720352314	-0.425571963	-0.40966227	-0.909809423	-0.020262455	-0.552300671
Ube2r2	-0.048763815	0.047946292	-0.06734086	-0.101704651	-0.481606558	-0.305978316	-0.504477506
Psmg2	0.114791811	-0.490186572	-0.177526407	-0.015770084	-0.230252697	-0.133122469	-0.306887565
Pxylp1	0.038051851	-0.014993879	0.057225132	0.044691491	0.010411945	0.435834652	0.163285374
Samhd1	0.003876586	-0.077543296	-0.230055068	-0.12070671	-0.361950291	-0.037212308	-0.320853025
Mdp1	-0.001207289	-0.406919621	-0.028702474	-0.133074506	-0.294305094	0.048769709	-0.458703591
Ano6	-0.479332465	-0.179567255	-0.128603813	-0.119950813	-0.359208776	-0.481400973	-0.206424434
Wdr1	-0.178162881	-0.029167986	-0.063796291	-0.182049224	-0.589926046	-0.403300366	-0.465385607
Cobl	-0.127238984	0.073627233	0.086752155	0.013122007	-0.168522575	-0.276039999	-0.108590111
Selenom	0.136000075	-0.146541947	-0.061194188	0.131101755	-0.061314002	0.542351353	0.261393312
Etfa	0.007237505	0.341023825	0.126483005	0.024075925	-0.257097528	-0.130280227	-0.473116804
Tcim	-0.211654184	-0.258734891	-0.215319354	0.022541937	-0.114594019	-0.549106112	-0.201667063
Psmd4	-0.138544515	0.228313779	-0.172139712	-0.244558135	-0.702522844	-0.479208852	-0.495850968
Llph	-0.223081218	0.08584651	0.024748107	-0.090856338	-0.325935934	-0.468667617	-0.40579562
Smpd3	1.065399053	-0.098753326	0.204814134	-0.017731033	0.360801008	0.504324917	-0.024291985
Colec10	0	-0.093010748	0	-0.047224926	-0.422755626	0	-0.278744791
Efemp1	0	-0.115476944	0	-0.452087677	-0.409034894	-0.005314031	-0.341121698
Uqcrc1	-0.083485209	-0.07804864	-0.654789454	-0.077215369	-0.544001823	-0.230654475	-0.464053818
G0s2	-0.083152262	0	0.362931565	0.06740443	0.213014046	0.068864724	0.50636545
Psmd1	-0.397656738	-0.518547145	-0.143904826	-0.213825986	-0.646512058	-0.527202017	-0.304939608
Pde5a	-0.082301836	0.181449733	-0.054944895	-0.139713944	-0.361467556	-0.041819981	-0.335279454
Chchd6	0.025563027	-0.452756936	0.067485062	-0.116027835	-0.15402577	0.051482801	-0.455300889
Ucma	0.597183604	0.111901649	0.849287794	0	0.287868079	0.589756954	0.346800844
Dctn2	-0.381510814	-0.50407636	-0.282266188	-0.073600707	-0.509970697	-0.332234257	-0.380503551
Psmb4	-0.407994278	-0.288686718	-0.040636215	-0.231503045	-0.433681619	-0.462044009	-0.338039279
Sorbs2	-0.213185993	-0.046141827	0.043504985	-0.210581461	-0.428437189	-0.354835077	-0.404035717
Mrps14	0.053644023	-0.951182738	-0.365482449	0.029589099	-0.458721947	-0.141271995	-0.430957278
Lsm4	-0.191967349	0.011883146	-0.364089227	0.089120391	-0.432235053	-0.135254015	-0.475241199
Nova1	-0.102328658	-0.403201378	-0.193971826	0.126660858	-0.350788401	-0.156024925	-0.261679396
Sumo1	-0.206580358	-0.185034806	-0.254530107	0.18306754	-0.676189552	0.094073914	-0.353110679
Ptn	-0.880519836	0.388899921	-1.379617694	0.017086278	-1.674170672	-0.55143084	-0.497218316
Lama2	-0.038860973	-0.28583269	-0.117515724	-0.001924476	-0.50260011	-0.143398924	-0.3472513
Ppfibp2	-0.216865279	-0.15463119	-0.324321493	0.487858937	0.026055226	-0.00539512	0.395457073
Avp	0.050107879	0	0.03741588	-0.009104562	0.056455531	0.172427339	0.296863674
Atp5d	-0.288369289	0.333320204	-0.716685358	-0.41330506	-0.491478924	-0.360716057	-0.333041198
Adrm1	-0.200567911	0.144655203	-0.290119033	-0.241861127	-0.307993812	-0.410326586	-0.483952278
Emc9	-0.092325139	-0.236549422	-0.460026956	-0.3671238	-0.335482207	-0.032852671	-0.381191013
Cav2	-0.063861612	-0.075598462	0.077921643	-0.452354295	-0.011494618	-0.524104402	-0.17107376
Disp1	-0.031716644	-0.101503996	-0.25622503	-0.392347049	-0.326110524	-0.08610232	-0.292369978
Tmx4	0.253409288	0.10051368	0.050112241	-0.029490622	-0.105211667	0.640030943	0.190113186
Sumo2	-0.180868574	-0.151716515	-0.062401876	-0.048808505	-0.384651536	-0.059590415	-0.370906951
Psmb7	-0.300085904	-0.651622737	-0.255780841	-0.284596793	-0.586646049	-0.496716041	-0.324492886
Ctnna1	-0.537277872	-0.532170706	-0.297652496	-0.192712061	-0.493087568	-0.42402413	-0.437717384
Scn1b	-0.092909006	-0.303456954	-0.025006468	-0.313382287	-0.592934073	-0.073871783	-0.453000935
Ptms	-0.417445645	-0.4122131	-0.506559516	-0.327353761	-0.622519542	-0.277337346	-0.320790595
Ptp4a2	-0.224432834	-0.25915154	-0.224981241	-0.042877709	-0.410943203	0.05129461	-0.468340511
Glrx5	-0.21330709	-0.535582106	-0.365706271	-0.41802735	-0.47530499	-0.395824362	-0.47139593
Ecscr	0	-0.021602874	-0.025536086	-0.003574446	-0.345048199	-0.122776228	-0.484893243
Bola2	0.035497025	0.08395412	0.002238588	-0.209469131	-0.238929753	-0.260335889	-0.417417273
Trnp1	-0.112685363	-0.343134362	-0.207834096	-0.57202739	-0.631946935	-0.134030922	-0.280819087
Cops5	-0.068266661	-0.529499314	-0.536166171	-0.192575454	-0.491251918	-0.464771081	-0.378585514
Tmbim1	-0.703784755	-0.311198628	-0.830020985	-0.413847945	-0.594774291	-0.421304272	-0.187912084
Gpc6	0.282848229	0.305601463	0.050739361	-0.053042635	0.245308237	0.452525101	0.260227017
F2rl1	0	-0.141852774	0	-0.083710557	-0.0163555	-0.101451151	-0.318080538
Psmd2	-0.587064887	0.00106079	-0.166865267	-0.059852656	-0.381068582	-0.482570258	-0.416678922
Hhip	-0.278341609	0	0.076113841	-0.098642478	-0.117073393	-0.005742824	-0.48143107
Ctsd	-0.181206537	0.178737457	-0.518791596	-0.294986462	-0.5642843	0.214201589	-0.512815114
Pcdh7	0.048618219	-0.25712793	0	-0.181703063	-0.159185432	-0.152855344	-0.291520241
Coa3	0.215596543	-0.332445515	-0.279920676	-0.191315148	-0.175186732	-0.151544269	-0.410343483
Egln3	-0.272039585	-0.453516998	-0.484033202	0.567801437	0.926258507	0.261784827	0.161449887
Rftn2	0.128123247	-0.227596766	0.223154846	0.182277267	0.2409495	0.26217719	0.453106426
Txnrd1	-0.207649153	-0.153907551	-0.165842641	-0.177838806	-0.271990823	-0.450780615	-0.180663868
B2m	-0.412635807	0.272379462	-0.405077116	-0.282271215	-0.681223259	0.064287248	-0.413898183
Hcfc1r1	0.054952394	0.018189247	-0.406726291	-0.116742819	-0.2372493	0.614517819	0.254572322
Glrx3	0.078627246	-0.453217252	-0.463561446	-0.223183874	-0.545857768	-0.407934543	-0.412830614
Dpysl2	-0.388176272	-0.033513778	-0.327819568	0.045368943	-0.354949015	-0.42245411	0.066293268
Plekhf1	-0.087078806	-0.606715473	-0.653719784	-0.917623867	-0.753202874	0.000937282	-0.390799816
Atpif1	-0.469655611	0.274523349	-0.403048102	0.089260012	-0.6858697	-0.220450035	-0.384966183
Pnp	-0.069378949	-0.053382919	-0.468912736	0.116068381	-0.426619512	-0.33354487	-0.48289755
Pfn2	-0.081814188	-0.022521722	-0.172580851	-0.296500149	-0.530539166	-0.38407235	-0.472101613
Gstp1	-0.070057875	0.293457662	0.064554262	-0.601539516	-0.361538148	-0.26412851	-0.51977472
Marveld1	-0.169272129	-0.558372448	0.264600497	0.030051685	0.156987243	0.36972351	0.532969436
Psma6	-0.43235037	-0.076542224	-0.473981548	-0.503039517	-0.660230427	-0.431426595	-0.488157114
Mrgprf	-0.070637648	-0.256311355	-0.442852808	-0.285817848	-0.421538594	-0.174570256	-0.35644454
Psmd11	-0.67965934	0.507943725	0.031334516	-0.223513867	-0.297334308	-0.381124193	-0.416343015
Ccnc	-0.389563956	-0.027988476	-0.144572785	-0.132469034	-0.143572617	-0.283119561	-0.313262648
Ino80c	-0.368037567	0.204599669	0.193078528	-0.087137257	-0.328739941	-0.228075213	-0.408124391
Fam3c	0.241881024	-0.2017898	0.325409819	0.431686644	0.365222742	0.479839817	0.483683004
Ifngr2	0.024228884	0.000216058	-0.017099298	-0.07272669	-0.290199915	-0.268963118	-0.417759781
Mrps18c	-0.235103446	0.170874186	-0.060921176	-0.17742211	-0.334927853	-0.263437313	-0.385289913
Nhsl2	-0.088196909	-0.068215471	-0.138300426	-0.011770781	-0.150186981	-0.062634927	-0.289363981
Cyfip1	0.082420291	-0.330041924	-0.368649153	-0.403679318	-0.366172229	-0.446857587	-0.360500761
Pnrc1	-0.055377109	0.75099172	0.070406667	0.460554043	0.010350923	0.295622247	0.506076084
Dlgap4	-0.589616484	-0.799043603	-0.292286941	-0.261100436	-0.744966904	-0.363464801	-0.457705631
Ebna1bp2	-0.066584515	0.223353711	0.169498003	-0.226220221	-0.23480295	-0.490494935	-0.342966111
Uqcrb	-0.035998504	-0.386310382	-0.506221879	-0.087057486	-0.565449136	-0.225870564	-0.346830351
Dtnbp1	-0.212281153	-0.41280801	-0.325287604	-0.307664395	-0.2809944	-0.269245313	-0.465959927
Snu13	-0.401953075	-0.269854161	-0.122575821	-0.183401972	-0.422397699	-0.289794656	-0.466865943
Fis1	0.202744343	-0.433339523	-0.068054577	-0.144479575	-0.367609014	-0.081969587	-0.408100833
Snx3	-0.203960557	-0.686023884	-0.138508963	-0.118890762	-0.313085981	-0.064565151	-0.39473612
Stip1	-0.233899521	-0.30035658	-0.097258364	-0.201507039	-0.361499228	-0.449135092	-0.247570955
Mob4	-0.222436974	-0.178316083	-0.262873792	0.054259956	-0.220337507	-0.202751187	-0.463208887
Serpinb8	-0.17108797	0.110228	-0.117752468	-0.197209207	-0.405285918	-0.291555752	-0.375066689
Psmb1	-0.300748207	0.16175385	-0.098576898	-0.388968899	-0.33258289	-0.250899602	-0.370723195
Crym	-0.041934448	0.53282472	-0.055040109	-0.091672155	-0.035357092	-0.452516448	-0.089922692
Ssu72	-0.317103601	-0.615503557	-0.317199613	-0.404657237	-0.318063791	-0.255175467	-0.437916182
Akap13	-0.840013463	-0.603319208	-0.471645461	0.253925599	-0.738835491	-0.366135639	-0.415431415
Ndufa7	-0.237342583	-1.140614606	-0.041478371	-0.402989002	-0.444254229	-0.075120162	-0.35861521
Comt	-0.147856271	0.679360532	-0.467732663	-0.400856863	-0.536519159	-0.305202945	-0.385277644
Psme2	-0.172502348	0.231464147	-0.290002947	-0.332896905	-0.177317783	-0.181831164	-0.48385194
Map2k3	-0.352278203	-0.575621341	-0.204002792	-0.116725602	-0.390177353	-0.479298418	-0.021041203
Taldo1	-0.136826574	0.230216488	-0.260783231	0.119495911	-0.469662827	-0.126105081	-0.390025759
Sod3	-0.60677796	-0.131232892	-1.051806152	0.557100015	-0.715493464	-0.764240656	0.018078613
Nap1l1	-0.516943688	-0.043844616	-0.280260232	-0.184690472	-0.588033419	-0.449717136	-0.337295342
Bcl7c	-0.267373615	0.251821298	-0.308508631	0.167227914	-0.530556103	-0.283579473	-0.464986208
Lims2	-0.121303429	-0.308558086	-0.514151505	-0.412037505	-0.103318369	0.046854236	-0.318779446
Ube2l3	-0.369318221	-0.659611118	-0.169959393	-0.460059372	-0.54847899	-0.261265204	-0.481476602
Ahnak2	-0.733627312	0.454214425	-0.544675176	0.085264698	-0.25750773	-0.380414356	-0.544670046
Igf2	-0.262031103	-0.021602874	0.023404286	0	-0.106034082	0.51558368	-0.382137271
Psma4	-0.166829786	-0.468889037	-0.255930358	-0.270133887	-0.680893329	-0.323991187	-0.412045026
Txnl1	-0.350679439	-0.305342024	-0.362796519	0.104512829	-0.329770165	-0.178466493	-0.460372047
Rin2	0.043382064	0.013961996	-0.139829067	0.622000947	0.062963108	0.149342176	0.46907336
Sema6a	-0.051767983	0.297811834	0.13205823	-0.000904299	0.254217007	0.042304506	0.435718831
Ufc1	-0.245383408	-0.503428851	0.117404909	-0.194447228	0.015917992	0.400646334	0.156086401
Aida	-0.533775025	-0.000276336	-0.303134649	-0.12235339	-0.455607985	-0.225974896	-0.440087475
Anp32b	-0.14377852	-0.203806736	0.080447191	0.025140383	-0.045964171	-0.139737524	-0.513168819
Mrpl35	-0.066932333	-0.831286153	-0.233220724	-0.168255022	-0.478383107	-0.257696146	-0.436221833
Pofut2	-0.092924921	0.317022386	-0.244962572	0.139031362	0.008230831	0.409974056	0.210732373
H1f0	0.308565166	0.469585165	0.127433319	-0.021537288	0.274111391	0.360827765	0.548011861
Cib2	-0.033133099	0	0.206115557	0.083964608	0.21273611	0.128190196	0.458793226
Cnih1	-0.492371056	0.261757283	-0.348673965	-0.115524988	-0.489616019	0.031202787	-0.436726848
Gtf3c6	-0.036443942	-0.332893564	-0.024037716	-0.168208227	-0.31925794	-0.108250429	-0.395528455
Ptprd	-0.210285217	0.106809787	-0.01326831	-0.265554173	-0.526074638	-0.075762594	-0.438919792
Nln	-0.088758547	0.355554167	-0.041921224	-0.036787911	-0.179797572	-0.225446087	-0.129335356
Exosc7	-0.070931938	-0.359876009	-0.177128937	-0.279295699	-0.305399246	-0.245460755	-0.332899083
Idh2	-0.163467381	0.523275231	-0.09657625	0.139556889	0.108739117	0.159324472	0.399643837
Iscu	-0.053440683	0.267841177	-0.235311528	-0.194464706	-0.153802529	0.147444307	-0.456733577
Srsf3	-0.273103458	-0.844732788	-0.232790062	0.176916863	-0.640242354	-0.221485411	-0.503454099
Wnt11	-0.109952184	0.050893655	-0.350911927	-0.311088372	-0.160619564	-0.017017157	-0.267389335
Gjb5	0.020033023	0	0.046456836	-0.334371035	-0.093928424	-0.152358146	-0.38964664
Foxd1	-0.043283881	-0.111287886	-0.070978406	0.116206966	-0.290665647	-0.066704527	-0.439682684
Ism1	-0.063858498	0.30097357	0.095058702	0.158500124	0.067282715	0.030454814	0.256314905
Ube2i	-0.347727978	0.239406654	-0.083474276	-0.11175647	-0.307685101	-0.216115807	-0.37730109
Nubp1	-0.159710377	-0.480526323	-0.021994549	-0.123415502	-0.185713694	-0.133331908	-0.34894495
Tmco1	0.057335091	0.435520346	-0.030920155	-0.034751593	-0.028269661	0.385781162	0.213871354
Pgls	-0.229044845	-0.210723126	-0.142971871	-0.115368951	-0.432428421	-0.223407842	-0.410857275
Sdc4	0.30137247	-0.494119957	0.044071757	-0.060994584	0.810533448	0.476820225	0.326682602
Csnk2b	-0.202256018	-0.180127407	-0.045707571	-0.086980633	-0.382364913	-0.168526629	-0.405600013
Gpsm2	-0.312916153	0.381017341	-0.100885281	-0.139453746	-0.732494549	0.074034446	-0.502460559
Tmed2	0.088802015	0.015553927	0.017544986	0.145295951	0.053704148	0.36804816	0.039327228
Duoxa1	-0.263741527	-0.532056489	-0.659776666	-0.414429234	-0.498169733	-0.039237477	-0.257624479
Mrpl17	-0.070283726	0.05480635	-0.441965994	-0.428870341	-0.205790511	-0.158550622	-0.470478862
Col8a1	1.508545782	-0.241383013	-0.157230942	0.263862917	1.324880898	0.566069894	0.302360403
Adgrd1	-0.209687222	-0.649807927	-0.340687145	-0.156107793	-0.289708614	-0.211101702	-0.291589656
Klhdc8a	-0.059592411	-0.21941916	-0.088186127	-0.228171875	-0.07914344	-0.222231361	-0.29689514
Plpp5	0.171954116	-0.257608108	0.120717726	-0.177491662	0.345825859	0.38387383	0.382326935
Ypel3	0.147526848	-0.1566153	-0.002998731	0.394898079	0.27462725	0.41775048	0.519459964
Sssca1	0.085620773	0.556548241	0.040595491	0.034879709	-0.095260581	-0.253162017	-0.380920665
Hes6	-0.142950772	-0.312174304	-0.317400313	-0.138124476	0.023699332	-0.096817813	0.411345947
Bst2	-0.396399761	-0.241343994	-0.261689483	-0.388808043	-0.500091012	-0.2096698	-0.634298815
Ddx21	-0.04128735	1.076514585	-0.097824489	0.204288915	-0.269957203	-0.385021848	-0.383238656
Fry	0.470725733	0.631941404	0.1298674	0.404418225	0.680391505	0.427982423	0.279210843
Lima1	-0.443811245	-0.273803825	-0.136786668	-0.325256075	-0.407638597	-0.470450587	-0.30483088
Fam96b	-0.31871138	0.42485437	-0.330505292	-0.305122549	-0.345464309	-0.281448587	-0.481969873
Galr2	0.135796799	0.063616686	0.599196675	0.710435819	0.356222634	0.163712818	0.320560746
Selenow	-0.204421512	0.055088764	-0.063304964	0.019635822	-0.527091897	-0.201950575	-0.327850055
Atic	-0.085527163	-0.077301031	-0.194060039	-0.237544067	-0.34055555	-0.377167324	-0.300720055
3300005D01Rik	-0.178790534	-0.206385822	-0.087264511	-0.077755002	-0.088918479	-0.476831232	-0.119846116
Taf10	0.034295957	0.147366162	-0.335920295	-0.04936471	-0.374646402	-0.249578666	-0.489957809
Pigyl	0.167746121	-0.431883601	-0.021936795	-0.101111195	-0.008446925	-0.054921541	0.363972611
Mxd4	-0.178922676	0.420180789	-0.103803371	0.09099196	0.070552732	0.469865729	0.433084103
Ddx39	0.01139181	-0.260631081	-0.123727905	-0.020460312	-0.195536659	-0.314351539	-0.35923352
Kras	-0.457575008	-0.252844084	-0.62712686	-0.147447495	-0.366699464	-0.360010506	-0.506291805
Fkbp14	0.20398741	0.159018208	0.297944561	-0.083652232	0.424570197	0.450534684	0.399755886
Bloc1s2	-0.142365681	-0.36764715	-0.020598401	-0.052637366	-0.336808237	-0.384829439	-0.281875712
Ptk2	-0.274616245	0.349166291	-0.261729779	0.041693877	-0.155121656	-0.020716135	-0.344990836
Dennd2a	-0.067745167	-0.07231609	0.026227488	-0.161566693	-0.334265283	0.011950572	-0.272901652
Cavin2	-0.124926853	-0.131886639	-0.067324832	0.144048478	-0.547399263	-0.197391742	-0.363606251
Mindy3	-0.233748926	-0.312344026	-0.425664823	-0.232406829	-0.332229772	-0.44663171	-0.155897279
Tbca	-0.428605968	-0.539216103	-0.263256654	-0.301937948	-0.624392995	-0.265343754	-0.360262312
Twist2	-0.156325796	0.194831192	-0.000760852	0.106853964	-0.056646458	-0.059468032	-0.173344904
Arhgap6	-0.226302039	-0.581162332	-0.113290701	-0.072133058	-0.320004971	-0.466564402	-0.287237832
2310039H08Rik	0.188762587	-0.223241144	-0.030207285	-0.158743204	0.123894328	0.474412116	0.115993199
Ifrd1	-0.540040094	0.191707952	-0.153612169	0.114105715	-0.330692183	-0.619268284	-0.121312503
Duox1	-0.179146285	-0.564872478	-0.285487104	-0.284676577	-0.5217928	-0.019834751	-0.270296606
Oaz1	-0.086099286	-0.117359418	-0.107801967	-0.182721083	-0.394883839	0.003892695	-0.286603085
Map1lc3a	-0.063212912	-0.557643925	-0.236049352	0.34431956	-0.321173037	-0.278290296	-0.491666596
Pop4	0.042016191	-0.463667094	-0.362169323	-0.148138413	-0.267645571	-0.137773823	-0.322052212
Srgap3	-0.021294336	-0.023255375	0.071391354	0.08094712	0.099335826	0.045830679	0.311803192
Insig1	0.307410429	-0.750595516	-0.391054908	0.287437267	0.221568884	0.659325956	0.162379476
Fam49a	-0.099566445	-0.110531241	-0.218535568	-0.08824539	0.609494096	-0.016937737	0.122192908
Wasf2	-0.449791656	0.064436411	-0.555342995	0.016815802	-0.327162544	-0.323582181	-0.470556368
Aldh1l2	0.063424238	0	0.064489786	0.053826814	0.204239213	0.182277028	0.378962488
Gm35024	0.045401495	0	0.010286994	0	0.128109432	0.473429486	0.127277839
Txnip	-0.77750402	0.490198536	0.465718827	0.811911333	-1.100545728	0.128265097	-0.664050634
Mvp	-0.138721828	0.081156257	-0.178945088	-0.130076139	-0.544076518	-0.279961118	-0.388952917
Anapc10	-0.023680201	-0.304009581	-0.278746378	-0.333848871	-0.293429686	-0.044093174	-0.290566328
Naca	-0.353026695	-0.239676357	0.125965213	-0.021199432	-0.496518947	-0.223174983	-0.262413599
Sema3d	0.240635439	0.436870958	0.24738084	0.523675588	0.090726871	0.613532683	0.328829111
Procr	-0.225760181	-0.443384566	-1.171866855	-0.469270962	-0.426770349	-0.215349705	-0.454618514
Orai1	-0.010348704	-0.250051709	-0.102845481	-0.269378488	-0.33107692	-0.066682266	-0.391773364
Alyref	0.132275326	0.312968255	-0.443545156	0.026386202	-0.298991137	-0.084176456	-0.454962755
Fabp5	0.189629013	0.668192929	0.111743864	0.168999797	-0.303378626	0.796236832	0.218041694
Rgs3	0.022858629	-0.102503903	-0.159480154	-0.256653004	0.029693058	0.672225361	-0.153750702
Pno1	-0.005618392	-0.321545538	-0.254169878	-0.041690641	-0.129342678	-0.473151307	-0.280045283
Mlkl	-0.200445633	-0.068889761	-0.037773592	-0.071812115	-0.045521032	-0.078689988	-0.18873695
Grina	-0.05421918	0.005955202	-0.392832197	0.350352102	0.181752883	0.192551233	0.493942862
Xaf1	-0.421465441	-0.624519632	-0.079408953	-0.227396987	-0.145560383	-0.037866338	-0.410104119
Fbxo11	-0.181931194	0.29876452	-0.183211894	0.048936026	-0.208582812	-0.014102342	-0.214690732
Nfat5	0.223327093	-0.450218989	0.434788182	0.226871804	0.311147566	0.057665532	0.44695323
Lmo4	0.405370637	-0.257949405	-0.013478278	0.455217257	0.125664987	0.295998601	0.420652167
Pik3r6	-0.049733801	0.044582599	-0.062154962	0.005610098	0.032137694	-0.007569168	0.223829716
C130073E24Rik	0	-0.062007612	0.077836352	0	0.030373188	0.007137486	0.153913867
Col9a2	0.293653717	0	0.264250083	0	0.187405566	0.723975328	0.155913307
Cct4	-0.162515142	0.574235139	-0.434211799	-0.277715802	-0.374258507	-0.46213376	-0.403385354
Tsc22d3	-0.046478397	0.379673137	0.226605166	0.994052429	0.255563048	0.155293616	0.530120556
Arrdc4	0.031027102	-0.12886578	-0.072396512	0.029747972	-0.169312719	-0.150686519	-0.337888312
Ppa1	0.461689509	-0.27546746	-0.546071721	-0.094113231	-0.168188004	-0.314714655	-0.546034075
Gtf2h5	0.015047621	0.150938118	0.082553769	-0.1979056	-0.408209991	-0.12584669	-0.374404708
Ptbp1	-0.084261905	0.345506877	-0.32960092	0.011157651	-0.076837978	-0.041825727	-0.341447849
Peli2	-0.194240098	0.123235027	-0.009905354	-0.066185755	-0.264656684	-0.043369828	-0.240671787
Socs2	0.066039737	-0.511181862	-0.217118937	-0.10222903	-0.692477112	-0.516300211	-0.175656867
Tmem263	0.399207631	-0.165940963	0.237340562	0.080066927	0.670099436	0.455559419	0.383261986
Slc44a1	-0.138852294	-0.658935919	-0.070998669	-0.305419482	-0.417682744	-0.009115414	-0.437517257
Tacc2	0.014808956	-0.468563295	-0.295846672	-0.154831598	-0.337959262	-0.101399923	-0.388524435
Eid1	0.629271911	0.389363665	0.643900997	0.262489831	-0.142853346	0.485591496	0.06485166
Phb2	-0.090711784	-0.877542364	-0.611766837	-0.183090675	-0.59741064	-0.347035345	-0.459272142
Mtss1	-0.10277483	0.165648266	0.06097102	0.043359576	0.082363667	-0.060145196	0.284575425
Eif4g3	-0.095086626	0.215002556	-0.070308988	-0.303919643	-0.160471022	-0.334713591	-0.114013781
Ereg	0	-0.052492817	0	-0.06789668	-0.011557007	-0.577739446	-0.017264956
Daam1	-0.193254704	0.35127631	0.069028135	-0.211768639	-0.119782482	-0.209140677	-0.383710396
Kpnb1	-0.37760229	0.069594886	-0.275977454	0.024115908	-0.311205282	-0.43928336	-0.100445447
Rin3	-0.113207026	-0.081192286	-0.046991611	-0.081968575	-0.113212469	-0.324692499	-0.17885674
Gm14005	-0.140341926	-0.25155757	-0.099058796	-0.143743804	-0.22220045	-0.365869003	-0.184425307
Coro1c	-0.275072184	-0.196184186	-0.393990855	-0.047263563	-0.125827447	-0.411424356	-0.168751987
Ivns1abp	0.62504408	0.289935647	0.964346374	1.02710487	0.139858	0.149898286	0.465197987
Nrk	0.273504089	-0.181912315	0.061230326	-0.007037928	0.021594859	0.693458634	0.173132092
Pcsk6	-0.579386368	-0.4267995	-0.825533296	-0.592686223	-0.659813087	-0.421886303	-0.454930628
Sirpa	0.002053888	0.337886133	-0.365678213	-0.263378482	-0.268369399	-0.057448045	-0.277905785
Cox20	-0.392801779	-0.000393176	-0.220806681	-0.259342184	-0.643468789	-0.132657274	-0.379955188
Pth1r	0.671880458	-0.195767121	0.335415103	0.225155233	0.572490291	0.426162505	0.392910575
Trim37	-0.07644526	-0.142328547	0.160578919	0.054592857	-0.038284454	-0.316558114	-0.055588148
Arpp19	-0.266062139	-0.338444502	-0.24311278	-0.032965362	-0.384913617	-0.324556741	-0.395819356
Sncg	0.05785329	-0.16337553	0	-0.42520055	-0.137800934	-0.093589844	-0.640218058
Cd302	0.036199052	0.50906359	0.787245249	0.269076195	0.325451056	0.5141658	0.350363721
Akr1b3	-0.050535189	-0.503956921	-0.175611988	-0.424952387	-0.403518027	-0.208693473	-0.324415161
Ids	0.442598583	0.116715718	0.212850017	-0.088541958	0.277497384	-0.00752964	0.414439768
Inhba	0.132361993	-0.908869322	-0.678849281	-0.5152208	-0.330044039	-1.121019078	-0.384654873
Snx9	-0.239177476	-0.461054958	-0.177302416	-0.183753432	-0.255534404	-0.484143508	-0.09268901
Ifi35	-0.019054852	-0.020285638	-0.04982698	-0.111536524	-0.052731524	-0.062923573	-0.334498719
Flrt2	0.02677019	0.368769944	-0.208815391	-0.486615888	-0.686180252	-0.098567875	-0.441698928
Sf3b4	-0.059888824	-0.59683483	-0.010472476	-0.18745269	-0.28877993	-0.096167951	-0.282277511
Ssr2	0.016551386	0.125882128	-0.186124747	-0.017354259	-0.036865648	0.385081845	0.078494301
Atp6v1g1	-0.348911809	-0.239464498	-0.137997282	-0.096070531	-0.52527177	-0.14152026	-0.2327599
Mpzl1	0.193965416	-0.301725954	0.889812893	0.286200481	0.413233775	0.452236449	0.404823484
Pi4k2b	0.070877721	-0.564264208	-0.257003283	0.225347735	0.349413813	0.335355147	0.322142819
Nsmce1	-0.101408742	-0.272938871	0.083047653	-0.289826853	-0.277693672	-0.366353054	-0.359889572
Bcap29	0.044186241	-0.220139748	-0.072616511	-0.224080674	-0.057042257	-0.041136681	-0.240261441
Rab7	-0.273571255	-0.272339132	-0.49719552	-0.287103845	-0.577936116	-0.072350244	-0.281426873
Tmem65	-0.318596352	0.001362547	-0.386777568	0.000161825	-0.414606427	0.097514765	-0.381697824
Ccnd3	0.157601056	0.282333308	0.159728993	0.116474145	-0.276191183	0.473174938	-0.459495473
Sec31a	0.036101659	0.271266416	-0.164261079	0.032792932	0.088164428	0.362681454	0.390689063
Fbln1	-0.037882068	0.864940842	-0.092245138	0.353219628	0.14207165	0.035816073	0.559834147
Reep3	-0.508921959	-0.206480663	-0.052109812	-0.127798806	-0.475060323	-0.421724429	-0.432906845
Fau	-0.22986057	-0.133610274	0.27786841	0.340839533	0.089361727	0.247821735	0.293747334
Rarres2	0.038567733	-0.186198599	0.206446497	0.235146307	-0.420753438	-0.092457694	-0.69645889
Net1	0.3583784	0.240980006	0.417546103	0.120581887	-0.063378064	0.564927379	-0.051639387
Slc25a3	-0.515292374	-0.408010051	-0.478469504	-0.211731974	-0.507432792	-0.242142995	-0.34751671
Hnrnpk	-0.292375833	-0.07554863	-0.287124647	-0.283374769	-0.458455342	-0.205829559	-0.350996682
Uchl3	-0.21517113	-0.136098651	0.048573759	0.068295786	-0.284018706	-0.322635675	-0.326659405
Nid2	-0.037439625	-0.02091857	-0.041878328	-0.035953498	-0.379487629	-0.154409391	-0.274007831
Tmem238	-0.069782409	0.610047292	-0.102974596	-0.037483673	0.157095243	0.16990699	0.437930951
Cap1	-0.317742368	-0.429596492	-0.37028814	-0.075869873	-0.267956836	-0.271406498	-0.271605078
Dusp22	0.049867747	-0.48539789	-0.267186984	-0.266963945	-0.19886337	-0.18704626	-0.196622889
Thra	0.291522698	0.479899482	0.217658619	0.30503708	0.131322518	0.217745071	0.448923425
Pmp22	-0.14229133	-0.18523243	-0.200052247	0.02117846	0.038648316	0.41460991	0.021859285
Rsu1	0.090933406	0.086890236	-0.433992473	0.07837042	-0.576157167	-0.233240553	-0.46567337
Ube2a	-0.052546317	-0.422299273	-0.047854834	0.001326205	-0.309399475	-0.255358756	-0.421645843
Plscr3	-0.195540533	-0.295125637	-0.245865413	-0.268152298	-0.555309553	-0.161803268	-0.333025504
Ano1	-0.489851349	-0.527168198	-0.649620067	-0.389170497	-0.301488573	-0.528794737	-0.197612038
Mtch2	-0.059709407	0.017003802	-0.241578731	-0.264194789	-0.533901404	-0.270289551	-0.460973238
AW551984	-0.047027016	0.033725535	-0.188392656	0.006072226	-0.293418451	-0.118919154	-0.430602616
Thop1	-0.11543701	-0.22344384	0.109809778	-0.296611925	-0.19210532	-0.238226123	-0.266553923
Selenof	0.095549757	-0.810116225	-0.28168743	-0.542801783	-0.50114481	0.005805865	-0.21126011
Denr	0.039329156	-0.000421835	-0.572247723	0.047985975	-0.241509206	-0.464080348	-0.225624934
St8sia2	-0.041857792	-0.02091857	0	-0.132982998	-0.149837355	-0.117202962	-0.394194015
Eef1e1	-0.059157659	0.403600561	-0.061210545	-0.456565556	-0.260679248	-0.364147023	-0.244971344
Abcf1	0.132920723	-0.185549647	0.010488083	-0.019832744	-0.11916677	-0.318672716	-0.153535493
Suox	-0.148581939	-0.154663467	-0.157881542	-0.426768419	-0.452191963	-0.065209436	-0.262784104
Fxyd5	-0.147619157	0.154537443	0.09158518	0.226985867	0.769784959	-0.33732177	0.149656138
Dtx2	-0.066226173	-0.227548222	-0.186090348	-0.169649763	-0.220377526	-0.127260023	-0.195951513
Hmgcs1	0.489007438	0.264796307	-0.249119173	0.402710456	-0.063479748	0.649471701	-0.132728015
Moxd1	-0.385082308	-0.096849225	-0.097971235	0.029216561	-0.487858603	0.097965817	-0.486419913
Tgfb3	0.356859031	-0.284319937	0.415488951	0.649547535	0.316953287	0.4254478	0.47751874
Tlr4	-0.042407822	-0.351826501	-0.104787232	-0.090177744	-0.211986213	-0.073766097	-0.190334162
St3gal5	0.188098638	0.035454711	0.240888079	0	0.081075465	0.23873988	0.309085716
H2afz	-0.438694107	0.221243	-0.408141551	0.064371146	-0.630502226	0.041844641	-0.394593598
Rgs10	-0.090586721	-0.277086884	-0.302898761	-0.090505651	-0.347222758	-0.35702699	-0.348457259
Sec61g	0.05385282	-0.112147505	-0.084984306	0.153531718	0.153454049	0.29603227	0.115364629
Il34	-0.064567933	-0.056776448	0.034958109	-0.383618515	-0.337725014	-0.137864361	-0.29253881
Bnip3l	0.192302628	0.233373817	0.108217334	0.018453022	0.498734275	0.483806716	0.179370871
Nudc	-0.249875463	0.391258977	-0.099317968	0.141547628	-0.359051302	-0.152166476	-0.419592572
Fads3	-0.097853173	0.06991415	-0.360910455	-0.229236806	-0.336367385	-0.348429044	-0.162570707
Ptges3	-0.229275918	-0.091661001	-0.085913465	-0.347066228	-0.22097313	-0.387721969	-0.343966641
Cda	-0.045787953	-0.047464477	0.084482978	0.172611654	0.093408292	0.099204315	0.218673814
Gm10369	-0.024522875	-0.063861746	-0.043120339	-0.219134887	-0.075623629	-0.043003678	-0.245016831
Plac9b	0.042783734	-0.172005302	-0.070797273	0.179916851	-0.389840308	-0.029291128	-0.337554996
Klf3	-0.744529344	-0.342278278	-0.476754977	-0.171239373	-0.524554386	-0.083449083	-0.517513465
Cyfip2	0.096580547	0.199902137	-0.046103492	0.000173674	0.162176709	0.456845614	0.111857723
Ndufs7	-0.167047559	-0.468458475	-0.400732191	-0.143876893	-0.246837843	-0.167808275	-0.372371948
Tvp23b	0.336492009	-0.259740942	0.621779043	-0.094798453	0.334611387	0.290939859	0.405870314
Arap1	-0.206141447	0.527548543	-0.488137506	-0.269045057	-0.148264947	0.013827416	-0.365413309
Vps36	-0.497010733	-0.101408633	-0.239162815	-0.19238843	-0.377619739	-0.165955502	-0.462121639
Vasp	-0.061417783	0.092044975	-0.26886443	-0.258311604	-0.21955394	-0.269481947	-0.364295105
Cdc42ep3	0.326430485	0.59513687	0.747392577	0.208577927	-0.09055223	-0.595249308	-0.320005768
Snrpf	-0.206857187	0.072211308	-0.401269364	-0.301549686	-0.567684842	-0.192363843	-0.301106397
Apex1	-0.062559761	-0.092262396	0.007927258	-0.173889018	-0.044358507	-0.273370523	-0.334305627
Rhoq	0.028796029	0.416281218	-0.09016878	-0.003421962	0.317097765	0.147382792	0.384090763
Krcc1	-0.117465671	-0.654331403	-0.259689911	0.114997712	-0.335688369	0.000738825	-0.399936204
Lbp	-1.071340605	0.434558417	-1.729729253	-0.018675348	-1.028582544	-0.017694059	-0.496159413
Sfxn3	-0.611025761	0.785729712	-0.551632695	0.093145287	-0.346967613	-0.174392691	-0.300159161
Nedd4	0.025254617	-0.155014534	0.088806927	-0.038319277	-0.020987452	0.337116943	0.429228302
Mrpl20	-0.157962416	-0.645582989	-0.275671894	-0.399993339	-0.398233488	-0.241402853	-0.349437055
Abhd5	-0.081806693	-0.122793954	-0.411029956	-0.245953231	-0.499675031	-0.055600668	-0.382617021
Celsr2	0.133944357	0.18160584	-0.369729718	0.209496196	0.407824149	0.044426959	0.16671322
Ak3	0.085791846	-0.117356873	-0.445231242	-0.00231418	-0.379657025	-0.148539453	-0.24952684
Pigx	-0.31160771	-0.446860135	0.072260908	-0.200319693	-0.346366105	-0.241176814	-0.425249104
Unc119	0.110411285	0	0.21842684	0.019827485	0.06495299	0.088346537	0.331431242
Tmem184b	0.032120268	-0.367695387	-0.06239008	0.25648597	0.123217652	0.131442875	0.334740481
Tm7sf3	0.259011987	0.088422464	-0.071184279	-0.042524814	0.207526635	0.420056964	0.364991439
Cox4i1	-0.182856501	-0.008951374	-0.206734231	-0.159868968	-0.466188097	-0.170665761	-0.182997199
Srpr	-0.149833646	-0.075379644	0.244212258	0.103324359	0.219877687	0.403627729	0.290621258
Zfp9	0.347646359	-0.358163401	-0.008054842	0.044924884	-0.093653571	0.338157943	0.378264637
Usp14	0.038680683	0.306522339	-0.217883855	-0.19222425	-0.433791064	-0.368151925	-0.19968126
Cdh13	-0.685527471	-0.233861573	-0.584910295	-0.305959738	-0.64486996	-0.225067115	-0.06605602
Adk	-0.083768832	0.369033127	-0.090097593	0.114244555	-0.228733465	0.212330539	-0.423503512
Lpl	0.026452585	0.206857045	0.223187476	0.099846846	0.416438651	0.04378624	0.332281665
Anxa11	-0.080986931	-0.674967407	-0.223344197	-0.225480638	-0.625744344	-0.09845712	-0.385528262
Epb41l3	-0.380834975	-0.466348571	-0.131082187	0.02943913	-0.142502007	-0.386542012	-0.227876948
Rp2	-0.25188695	0.004473949	-0.241935816	-0.117879102	0.112964638	0.006393596	0.409731765
Arhgap5	-0.228461346	-0.179072974	0.045781553	-0.163381405	-0.531978778	-0.430949686	-0.126771035
Nt5dc2	0.122353819	-0.051538401	0.000141754	-0.033487344	0.150155902	0.224309564	0.357945427
Tnfaip1	-0.002729297	0.004307222	-0.121025801	-0.307357281	-0.32598584	-0.241921633	-0.282396872
Dclk1	-0.069735558	0.168581638	-0.310087507	-0.023265892	-0.480648225	-0.449480519	-0.21248957
2610524H06Rik	-0.14103377	-0.306672178	0.010873924	-0.123382347	-0.268802095	-0.056919952	-0.40862443
Ppib	0.055387419	0.059220554	0.136647573	0.022178005	0.007574055	0.277964221	0.313641586
Relb	-0.415229069	0.063112315	-0.161711926	0.172241498	-0.152064473	-0.183024709	-0.283187603
Gipc1	-0.234836778	0.011325355	-0.279869806	-0.08493464	-0.294895013	-0.166525399	-0.358402932
Zcchc24	-0.619433234	-0.3553256	-0.686030849	-0.27984115	-0.589378561	-0.231772817	-0.283959404
Gspt1	-0.389515936	-0.555050723	-0.033998215	-0.124462372	-0.279368335	-0.360648068	-0.406399748
Tmed5	-0.147090669	-0.191435809	0.000503959	-0.267234351	-0.545733845	-0.360532574	-0.353818595
Mrps16	-0.110983063	-0.145569186	-0.715030638	-0.092441813	-0.449071709	-0.189431974	-0.392831333
Arpc5	-0.33271257	-0.400442569	-0.197450699	-0.087533535	-0.44750602	-0.105627973	-0.366061382
Ogfod3	0.103079632	-0.240075696	0.14228927	0.046237452	0.226443513	0.142864944	0.431059043
Slco3a1	-0.380063062	0.529734834	-0.265444331	-0.613966545	-0.702730206	-0.086217358	-0.395814289
Aes	-0.371431978	-0.288002322	-0.313065774	-0.274667452	-0.599844679	-0.34547515	-0.355247306
H13	0.188573252	-0.270332003	0.402794533	0.287457667	0.236842966	0.263566873	0.405340622
Nrp1	-0.138181003	-0.131654181	-0.041878328	-0.248561345	-0.499978268	-0.213991969	-0.37351048
Scube2	-0.020767525	0	-0.025536086	0	0.088179816	-0.011201739	0.198256031
Ccdc50	-0.406411619	-0.108214819	-0.096577763	-0.087957001	-0.430533063	-0.380535588	-0.471924484
Prr13	-0.498433964	-1.057377508	-0.886735907	-0.810636789	-0.738095436	-0.508586473	-0.319534466
Nsg1	-0.134692731	-0.345604838	-0.158596305	-0.062931365	-0.501394244	-0.031112535	-0.349874959
Dpy19l3	0.052846998	0.007033298	-0.02981087	-0.274735535	-0.263041247	-0.378949156	-0.056581544
Strap	-0.238761537	-0.607253048	-0.277797798	-0.270728604	-0.517925432	-0.442226394	-0.380580017
Nfia	-0.053934311	0.614126646	0.278419904	0.629514006	0.193134216	0.379227317	0.508644587
Atp1b1	-0.138312767	0	0.040553976	-0.007037928	-0.167035194	-0.415382635	-0.213828395
Wdr18	0.051222527	-0.142733783	-0.206972951	-0.11543132	-0.115642062	-0.257497563	-0.269457895
Nnmt	-0.402168326	-0.192819458	-1.11995864	-0.240893236	-0.435356539	-0.317572163	-0.51794091
Gdf5	0.284491174	0	-0.000878614	0	0.175269081	0.375081319	0.098229008
Homer2	-0.086081234	0.208416113	-0.909019115	-0.209052093	-0.241465621	-0.53101547	-0.014726589
Grb14	0.072367137	-0.023255375	0.460605867	0.01547755	0.041506986	-0.013111083	0.253662387
Gm12796	-0.090505511	-0.180886586	0	-0.02158651	-0.065440465	-0.151622911	-0.100276849
Atp5k	-0.123711191	-0.260574161	-0.29693021	-0.200933047	-0.495453217	-0.069612548	-0.347532136
Snrpa1	-0.291796502	-0.183760616	-0.377036728	0.091369991	-0.305934809	-0.380031272	-0.434905548
Spsb1	-0.254310966	-0.024635794	-0.650424947	-0.025550862	-0.419885419	-0.075002444	-0.342529687
Pla2g12b	0.066477528	-0.083988504	-0.021405309	0.050839106	0.087263177	0.084738735	0.30721472
Fxyd1	0.566216694	0.753435753	0.401839337	0.788946775	0.002319552	0.47928243	-0.1159243
Klf6	-0.692063361	0.355824144	-0.49996915	0.03175306	-0.348207237	-0.502789502	-0.534809148
Prdm8	-0.046272368	-0.044581362	0	-0.090795515	-0.195029983	-0.004694115	-0.249853704
Man1a	-0.403805958	-0.067881596	-0.760453917	0.098121237	-0.637674307	-0.073944241	-0.452853405
Rbx1	-0.123284693	-0.299505293	-0.15260695	-0.337998683	-0.417178511	-0.306943972	-0.322794663
Mrps18a	-0.0678286	-0.271684992	-0.127788241	-0.331862924	-0.530605857	-0.305311206	-0.399690542
Man2a1	-0.09195722	0.170245593	0.047642226	0.214569863	0.480473484	0.455826495	0.329586964
Rbpms	-0.244577954	-0.108436071	-0.196416275	-0.101927777	-0.077669898	-0.21001854	-0.284090792
Gsr	-0.203928261	-0.281667547	0.076872604	0.078728466	-0.183089737	-0.238305592	-0.248315972
Kctd20	-0.168424952	0.079257298	-0.182826177	0.087719545	-0.206093152	-0.073890651	-0.230113042
Luc7l2	0.064326906	-0.603026398	0.229653099	-0.156679676	-0.186988444	0.265597674	0.391637104
Uqcr10	-0.218702881	0.21624604	-0.323457447	-0.230147273	-0.463963802	-0.258198078	-0.288377636
Sfpq	-0.168750844	-0.314108853	0.245720043	0.19850884	-0.200191423	0.09730112	-0.202553691
Epb41l2	0.066812829	-0.67428234	-0.20627549	-0.114380571	-0.742445799	-0.403450504	-0.339926058
Fam114a1	-0.323071926	0.201917876	-0.042014829	0.040638089	0.287717193	0.21874905	0.427767538
Acot9	-0.102999487	0.279554454	-0.512764133	-0.125162332	-0.33181435	-0.28900746	-0.371263236
Acyp2	-0.259515704	-0.875724753	-0.178044263	-0.050721746	-0.074306767	0.044863387	0.40503664
Serpinb1a	-0.293108625	-0.207619541	-0.179866892	-0.29359983	-0.35407245	-0.1242035	-0.365876739
H2afv	-0.048552425	-0.353801826	-0.179377865	0.153306526	-0.218422619	0.439824299	0.092407013
Ifi27l2a	-1.376691141	-0.368571975	-0.535882951	1.218083653	-0.765987063	-0.082190229	-0.939856845
Nmt1	-0.06513295	-0.13158642	-0.182970829	-0.073088854	-0.434357867	-0.401690547	-0.289824631
Mphosph10	-0.116246729	0.344311203	-0.11686079	0.016556105	-0.221437653	-0.078526277	-0.267284699
Csrp1	-0.503316014	0.210023239	-0.334728063	0.153641792	-0.358615028	-0.432248216	-0.533984623
Bnc2	-0.005155598	-0.11158167	-0.019949194	0.023190491	-0.192536487	0.010107972	-0.216330582
Smim12	0.006553794	-0.40291203	-0.386925607	-0.059122226	-0.25420229	0.029688021	-0.337699247
Ube2k	-0.088495825	-0.336978919	-0.274704407	-0.268163675	-0.410193707	-0.118219202	-0.341499168
Irak3	-0.095059658	-0.337983054	0.015915449	0.18622218	-0.297661082	-0.085413522	-0.259396684
Slc29a1	0.408221878	-0.005008141	0.210336763	0.728557935	-0.018318905	0.443237966	0.184626849
Uba2	-0.168620011	-0.193853596	0.166211474	-0.052462643	-0.337588481	-0.06036181	-0.318049922
Dok1	0.309936579	-0.141219099	0.353334426	0.14163041	0.45860521	0.443002064	0.384472223
Cldnd1	-0.072576243	0.337888715	-0.120161872	-0.042842202	-0.308205633	-0.02205639	-0.340923602
Plin3	-0.079918943	-0.588851502	-0.466581634	-0.206916601	-0.273350789	-0.031623127	-0.447270859
Insig2	-0.337702984	0.289611853	-0.028322	-0.100403515	-0.120932226	-0.171530824	-0.310740062
App	-0.093943191	-0.320381352	0.861543708	0.115288929	-0.040718971	0.404471294	0.33199135
Ndufa5	-0.148053571	0.180463765	-0.331028862	-0.064507533	-0.164727172	-0.108843586	-0.379032113
Tns1	-0.542314459	-0.625303219	-0.284928305	-0.340660929	-0.593914694	-0.371837711	-0.316988472
Bcap31	-0.263651683	-0.34815826	-0.365400827	-0.480047635	-0.356073146	-0.037696604	-0.343064125
Slc35b2	0.121821179	-0.293773696	0.240648081	-0.070811648	-0.067397048	0.36192382	0.099412276
1110004F10Rik	-0.200096183	-0.465445695	-0.009190315	0.195322276	-0.53303149	-0.122395939	-0.370883024
Stx4a	-0.133719012	0.095506063	-0.269336615	-0.300847217	-0.473878393	-0.139101542	-0.327619308
Bmp5	0.243895369	-0.172199296	0.178423576	0.227613113	0.176547581	0.474578308	-0.016752456
Ibsp	3.259548176	-1.178545879	3.990881121	1.497572507	0.616012447	0.119462706	0.586716158
A4galt	-0.23188303	0.320948555	-0.151539561	0.143457759	-0.262513431	-0.163794542	-0.319836888
Adamts12	-0.015779336	-0.058317249	-0.037773592	-0.120510974	-0.39571441	-0.035712857	-0.175364369
Nae1	-0.09155318	0.13149279	-0.209930205	-0.115816972	-0.282528306	-0.319436511	-0.381804009
Ap2a2	-0.501481661	-0.393068835	-0.224238875	0.163135552	-0.562465927	-0.395366273	-0.299491823
Spr	-0.343038954	0.315652284	-0.527307741	-0.214317213	-0.498799825	-0.28676011	-0.424164703
Ppl	-0.31255272	0.11026603	0	0.442060391	-0.044243035	-0.01004641	-0.203106835
Snf8	-0.169546299	-0.082315592	-0.409082206	-0.230840833	-0.260586949	0.005248263	-0.338372121
Fgfr2	0.34083021	0.025077143	0.008290823	0.150525515	0.090738308	0.46510337	0.090863751
Tjp2	-0.236707834	0.206139013	-0.061055482	-0.104647967	-0.035107937	-0.23297134	-0.198132146
Galnt15	-0.106117332	-0.568128404	-0.094893738	1.214960318	-0.009685397	-0.022922712	-0.06017429
Thy1	-0.520979235	-0.046197365	-1.10489582	-0.525627353	-1.30276663	-0.043063057	-0.463190349
Ndufv2	-0.127954358	-0.127110113	-0.282193402	-0.260460113	-0.582857257	-0.204894442	-0.390696742
Slc17a9	0.043317567	0	0.032808604	-0.012372149	0.173770985	0.086840583	0.20731223
Crlf1	-0.437232893	-0.427907281	0.047745518	0.686944077	0.108462137	-0.577542227	0.173881326
Ythdf2	0.076195509	-0.12829088	-0.054457584	-0.005028673	-0.115736116	0.040703517	-0.229415169
Krtcap2	0.141375646	-0.348551309	-0.255416216	0.171671443	0.005512307	0.377668615	0.101685795
U2af1	-0.051246558	-0.013146872	-0.12486035	0.059065945	-0.57379386	-0.186703648	-0.369970707
AA467197	-0.347563671	-0.13479918	-1.674710514	-0.563832486	-0.321078162	-0.169606073	-0.660830246
Paics	-0.038813124	0.280648428	-0.431838216	-0.244755683	-0.379966429	0.162979038	-0.390079078
Cisd1	0.17261008	-1.026340832	0.088013358	-0.148092399	-0.353171485	-0.121014676	-0.325042897
Taok3	-0.078205139	-0.331602279	0.03620295	-0.014771306	-0.310723078	-0.10258726	-0.271320979
Tgfb1i1	-0.22415827	-0.317608706	-0.497166608	-0.019314928	-0.332278768	-0.237263687	-0.370625726
Tgfbr2	-0.26000847	-0.582794281	-0.126725585	-0.439172546	-0.39401268	-0.289264723	-0.450446675
Eif1ax	-0.325727687	-0.519028094	0.247353698	0.028827177	-0.266415588	-0.22790399	-0.396178157
Frmpd3	0.024226413	0.304202931	0.038787067	0	0.04480706	0.018939132	0.141196079
Kcnh2	0	0	0.026227488	0	0.078429126	-0.025467997	0.216050747
Twist1	-0.169351492	0.336165251	-0.30124257	0.454708384	-0.741915647	-0.432350831	-0.308854007
Dtymk	-0.314367909	-0.403750957	-0.364621577	-0.110255106	-0.251751016	-0.199142346	-0.389229794
Med10	-0.093650911	0.108289726	0.016390594	0.030256005	-0.183846433	-0.254766832	-0.38421027
Nck1	0.063024413	-0.308080055	-0.199042695	0.346855072	-0.390711926	-0.033395934	-0.412743177
Ralgps2	-0.1056685	0.0407401	-0.029673969	0.128736419	-0.136149123	-0.257292706	0.035626626
7-Sep	-0.241795155	-0.371782724	-0.255823578	-0.224893354	-0.528718415	-0.283629327	-0.198755882
Yipf5	0.078925028	-0.784199957	0.058122659	-0.04564717	-0.161211035	0.329129927	0.332823427
Gnb1	-0.576842437	-0.282978225	-0.408038291	-0.030154984	-0.535832935	-0.251557749	-0.436261664
Ndufv1	-0.342802398	0.131401498	-0.500914735	-0.164611233	-0.618096948	-0.287669106	-0.435233023
Golgb1	0.001740358	-0.086182913	-0.169030906	-0.106662257	0.221385956	0.405486458	0.360249867
Mapre1	0.217254274	-0.213003403	-0.424156562	-0.298389958	-0.374455507	-0.180388748	-0.3659485
Ece1	-0.263684737	-0.462068855	-0.562293048	-0.102426222	-0.44155006	-0.274177295	-0.382778368
Arf4	0.124911997	0.272015219	0.181526699	0.129774119	0.069646719	0.282884855	0.138390543
Yif1b	-0.075898157	-0.506390994	-0.234603567	0.091140986	-0.122191985	0.211308219	-0.034412073
Mgarp	0.207727691	0	0.132169271	0	0.221349361	0.247505592	0.202420025
Calr	-0.269398548	0.16291048	0.186920728	0.221481452	-0.248196443	-0.35908171	-0.473928462
Cnrip1	-0.118832989	-0.066346811	-0.200313221	-0.030898964	-0.240598298	-0.025076072	-0.223672724
Syt11	-0.171083405	0.279371622	-0.412346887	0.141027045	-0.305711672	-0.058913793	-0.405551696
Hnrnpab	-0.056668992	-0.335689538	-0.477474771	-0.072414747	-0.342836267	-0.190706321	-0.417778165
Ndufs8	-0.035624723	-0.353705629	-0.171957608	-0.310257521	-0.377500578	-0.295008627	-0.421189349
M6pr	-0.297891083	-0.430302212	-0.105592542	-0.389785542	-0.110322297	-0.072023268	-0.290432804
Atp8b1	-0.073880524	-0.072127938	-0.099553672	-0.094538031	-0.188594833	-0.049730603	-0.187217501
Cuedc1	0.127117054	0.51652878	-0.145382637	0.087782752	0.059175263	0.193304131	0.390541594
Sox9	0.552169284	0.733268316	0.441107302	0.970664212	0.50058128	0.598232383	0.47301077
Nfib	-0.006122811	-0.602523475	0.260116644	0.318117389	0.283769345	0.225807851	0.449467883
Tnfaip6	0.380804939	0.110055922	0.342374564	0.821830407	-0.585365692	-0.189352905	-0.923745951
Pltp	0	-0.115345756	0	0.056463731	-0.081599152	0.034444228	-0.299403552
Nars	-0.242686061	0.01833991	-0.04080048	-0.176710154	-0.264636076	-0.430593589	-0.288095598
Sdhc	0.10443534	0.157882568	-0.265246046	-0.201291188	-0.418645082	-0.135105479	-0.317732563
Ndufab1	0.041157426	-0.187090267	-0.255711248	-0.264961314	-0.471904932	-0.223796413	-0.336397888
Rab5c	-0.209322058	-0.256309343	-0.397801316	-0.191462223	-0.564168728	0.000176984	-0.131011959
Pls3	-0.492487595	-0.381396767	0.069902972	0.218259422	-0.204587152	-0.515267008	0.010736419
Calu	-0.500712668	0.503636104	-0.219276735	-0.243060933	-0.585292875	0.061060492	-0.223512725
Sulf2	-0.093282228	0.24068826	0.043248239	-0.228971294	0.193715688	0.427240368	0.256347209
Kcnn4	-0.197109805	-0.1557563	-0.360054988	-0.609851705	-0.31281444	-0.407174725	-0.286906776
Parp3	-0.255217802	-0.079728294	-0.411787071	-0.385859823	-0.557750081	-0.227184553	-0.313262151
Tmem258	-0.060231139	0.769754012	-0.150759411	-0.085629673	0.057204295	0.386905723	0.132450548
Acp1	-0.256999503	-0.016010953	-0.358189007	0.153546918	-0.362111716	-0.160812063	-0.430665773
Lasp1	-0.027183971	-0.306271612	-0.283413246	-0.362722149	-0.53371317	-0.139194149	-0.371670806
2010111I01Rik	-0.3658101	0.114900312	-0.006778269	0.027299968	-0.704180308	-0.2432471	-0.094825832
Commd1	-0.267120662	-0.459803465	-0.242036433	-0.261251813	-0.523717793	-0.230670877	-0.367653398
Dnajc2	-0.0659923	0.136531432	-0.338335307	-0.029090016	-0.504021652	-0.391799834	-0.186432832
Aig1	-0.256441558	-0.638121484	-0.040391457	0.447681699	0.082970873	-0.400584394	0.336643882
Golm1	-0.05702956	-0.080817559	-0.216685144	-0.015282879	-0.127341746	-0.13344078	-0.252961838
Foxn3	-0.226591688	-0.015897807	-0.234971362	0.549238306	0.286219128	0.093454826	0.385587689
Mrpl3	-0.067058426	-0.366835339	-0.342120332	-0.082411574	-0.151259444	-0.124102094	-0.242644911
Mxi1	0.412158532	-0.253413439	0.119342422	0.066697205	0.493865498	0.18735072	0.35801867
Mafb	-0.345819611	-0.141525595	0.383846555	1.096292509	-0.154141856	0.123197757	0.436626358
Pfdn4	-0.006118866	0.127184126	-0.139908846	-0.10210267	-0.380522471	-0.185551133	-0.258122158
Gsg1l	0.170171864	0	0.057225517	0	0.023317475	0.257455789	0.007041412
Plekho2	-0.325720268	0.274163595	-0.167643022	-0.047896046	-0.377551678	-0.082940711	-0.263626881
Bak1	-0.084068241	-0.297436506	-0.28475632	-0.124159097	-0.369032348	-0.169089431	-0.206410104
Cited4	0.019126326	0	0.056223922	0.016029718	0.126303588	0.005657431	0.228279072
Eif1a	-0.070588767	-0.012941889	0.102666966	-0.274706056	-0.304235533	-0.267137992	-0.343524675
Aif1l	-0.050189249	-0.066346811	-0.037773592	-0.01639013	-0.03810943	-0.041300961	-0.14841093
Nfasc	0.121413134	-0.214886031	0.079165673	0.157103707	0.10251397	0.134542273	0.22889296
Clpp	0.124843593	0.265834935	0.08659832	0.001609219	-0.253143691	-0.377706444	-0.356091465
Tfpi	0	0.063235988	-0.027174961	-0.006552351	-0.057370243	-0.027679524	-0.229675806
Mrpl21	-0.384698284	0.795168591	-0.350244993	-0.074232013	-0.282212776	-0.169891682	-0.374613069
Tfpi2	0	-0.054277333	0	-0.062407638	-0.060510693	-0.074674538	-0.190961216
Usp24	-0.104867656	-0.231191515	-0.040170911	-0.075481651	-0.279475076	-0.109197548	-0.298304062
Sh3kbp1	-0.563750252	-0.162111555	-0.707817501	-0.160444908	-0.31924443	-0.387324937	-0.032926989
Cystm1	0	-0.613781365	-0.254044515	0.199363323	-0.007022127	-0.191552442	0.029341024
Islr2	-0.136806601	-0.330360898	-0.165823978	-0.308264835	-0.416242448	-0.047226489	-0.286173302
St6gal1	-0.088604666	-0.109054389	-0.048962145	-0.053664855	-0.12987506	0.015252268	-0.199118266
Peak1	-0.17314391	-0.242242246	0.227504128	-0.155283814	-0.371487628	-0.247182196	-0.335552812
Ralgds	-0.054445824	-0.299572117	-0.195770899	0.04074153	-0.357805567	-0.087637205	-0.314835571
Wsb2	-0.187826478	0.066741693	-0.260132466	-0.047226607	-0.138153484	-0.25964351	-0.315384785
Thbs3	0.07296062	0.787422844	0.260515602	-0.047690664	-0.081031024	0.382633237	0.382957944
Creg1	0.42085588	-0.358486345	0.042603348	0.351933866	0.007602699	0.200599358	0.392007473
Adh5	-0.14161608	-0.33810215	-0.108038314	0.00342897	-0.403961689	-0.091867839	-0.394208774
Morf4l1	0.023049202	0.071859801	-0.032390804	0.264315826	0.018375754	0.268295461	0.299453825
Arid5b	-0.621958538	0.209757813	-0.402282969	0.652483429	-0.096570524	-0.513575659	0.043968873
Rgs4	-0.034662816	-0.052706735	-0.064708272	-0.034425845	0.191405093	0.012988136	0.370274179
Tmem59	0.160932401	0.141143036	0.144044711	-0.024811428	0.002938758	0.404665904	0.186082754
Umps	0.00427407	-0.043932432	-0.061130699	-0.048548167	-0.266224028	-0.153547003	-0.240147851
Stk38	0.058291975	0.187553745	-0.09058725	-0.257945072	-0.434080653	-0.066884725	-0.397557763
Olfml2b	-0.384215458	-0.488779243	-0.052376302	0.385242047	-0.379392372	0.442463619	0.337137479
Pank2	0.032639821	-0.257537298	0.139895293	0.143320596	-0.268955351	-0.027088958	-0.262234923
Acadvl	-0.280580709	-0.053440761	-0.159647235	-0.320304305	-0.471495415	-0.087592145	-0.290700295
Sh3pxd2b	-0.194056371	-0.305879781	-0.054164099	-0.001444435	-0.330268973	-0.119180258	-0.326208003
Vwa1	-0.128296208	-0.361452808	-0.120748842	-1.146675791	-0.363129507	0.308690613	-0.264229667
Hist1h1e	0.038014167	-0.127849086	0.044549998	-0.120185199	-0.028881371	0.679490302	0.268193649
Mtch1	-0.198760302	0.094147788	-0.710982482	-0.504389349	-0.276353003	0.387762213	-0.089093971
Lamtor2	0.114626965	-0.426373518	-0.409975141	-0.221366401	-0.543848114	0.098678095	-0.246573258
Pam	0.257600087	0.138300895	0.588646495	0.552834425	0.346113616	0.489319624	0.371581849
Tmem14c	-0.040834303	-0.072583943	-0.15266985	-0.115456418	-0.371061451	-0.089454597	-0.336372673
Tomm5	-0.126111625	0.101555505	-0.320444003	0.030306691	-0.549568977	-0.257134475	-0.365039474
Ptpra	-0.275492806	0.030293086	-0.018643758	0.111448738	-0.334569044	-0.059985152	-0.298275651
Surf4	0.142164466	0.019348911	0.054582561	-0.077280661	0.166645444	0.338486943	0.313169584
Ap2s1	-0.061691255	-0.358822927	-0.253750532	-0.268987461	-0.621264657	-0.413411063	-0.284586493
Tacc1	0.079049919	0.516216979	0.140460493	-0.456618365	-0.383539376	0.037449162	-0.399959064
AC154509.1	0	-0.142742273	-0.038862508	-0.081817653	-0.076515673	-0.016009575	-0.220484412
Calml4	-0.024621233	-0.014993879	0	0.061278295	-0.050707941	0.068259502	-0.294860534
Pafah1b1	-0.454841145	-0.33167816	-0.241715607	-0.055054916	-0.474911679	-0.297400411	-0.263797448
Rac3	0.006544078	-0.074550586	-0.044466372	-0.006591313	-0.199987384	-0.040845194	-0.295655929
Copa	0.217372245	-0.058032478	0.024328441	0.216483954	0.030358608	0.198201635	0.300888532
Tsen15	-0.005089928	-0.651000338	0.155036257	-0.000388417	-0.166858447	-0.002712222	-0.222193199
Pum3	-0.359075008	0.494097068	0.107867033	0.048667373	-0.247041578	-0.368854031	-0.098381763
Psmd12	0.010643398	-0.565377048	-0.171230134	-0.187055777	-0.220029059	-0.370400628	-0.353487934
Fhod3	-0.036100846	0	0	0.00583696	0.035243156	-0.028850898	0.265390126
Kdelr1	0.026917744	0.407432239	-0.023979427	-0.024883552	0.065968425	0.339584615	0.111352944
Rbm8a	-0.010130268	-0.793074958	-0.203949549	-0.101944564	-0.421607181	-0.35548708	-0.267983342
Asnsd1	-0.132454738	0.125365724	-0.115938023	0.07703999	-0.085284071	-0.058209165	-0.204562793
Dctn6	-0.262001836	-0.045309264	-0.49989697	-0.398408933	-0.215392423	0.079671898	-0.325660914
Agap1	0.003925985	0.147745712	-0.170631449	-0.118905422	-0.295473695	-0.052483784	-0.350623735
Kcnq1ot1	0.01480732	-0.150216946	0.208362257	0.61428713	0.10847764	0.065253799	0.542904547
Narf	-0.012167333	0.155256564	0.057178849	0.011747665	-0.032752463	-0.028799262	0.357206297
Efcc1	0	-0.033595848	-0.130898052	-0.150831727	-0.058002537	-0.039977699	-0.1692353
Timm17a	-0.225763776	-0.584200942	-0.244565523	-0.071710967	-0.27415311	-0.15279243	-0.358317158
Pde3b	-0.067048518	0.108376751	-0.009788805	0.176190153	0.172769322	0.032459039	0.254053361
Skp1a	-0.274603527	0.064083173	-0.098452969	0.051006073	-0.122153774	-0.113134854	-0.284671308
Zfp36l2	0.168314944	0.203558891	0.186459358	0.461125686	-0.501356561	-0.691553173	-0.367515947
Vcam1	0	-0.227732313	0	0.009293896	-0.211114486	-0.407129074	-0.17886241
Lactb	0.048274663	-0.03726118	0.279192924	0.109285103	-0.11875912	-0.259491464	-0.125007959
Abce1	-0.31069423	0.044202104	0.057798384	0.035437734	-0.237104613	-0.234982813	-0.344936768
Dmac1	0.068304579	0.253607301	-0.016446242	0.001473416	-0.33017165	-0.161384974	-0.365040648
Fkbp3	-0.059330688	-0.756596367	-0.117076957	-0.209097327	-0.389230854	-0.467943214	-0.337924826
Pdlim7	-0.000739396	0.155762709	-0.341771969	-0.159268682	-0.18320466	-0.233222575	-0.352522144
Ormdl3	0.185344522	-0.347336702	0.094550001	-0.030390747	0.040121277	0.379700079	0.375931843
Hpcal1	-0.115025269	-0.464072814	0.069313062	-0.125254313	-0.231283122	-0.061280126	-0.317814715
Lpar4	0.56046542	-0.339284007	0.548098564	-0.031659968	0.082851478	0.485939087	0.103240153
Nqo2	-0.009877819	-0.038065831	-0.040013047	-0.228268967	-0.104765567	-0.030101752	-0.274996207
Rhog	-0.393121166	-0.576903872	-0.380709962	-0.067868734	-0.32620747	-0.227070313	-0.364015511
Eea1	-0.527241798	0.511735063	-0.282978929	0.088051658	-0.334722251	-0.329343671	-0.338355646
Perp	-0.083538612	-0.201378201	-0.025536086	-0.672670866	-0.437746368	-0.12900843	-0.364761429
Ak6	-0.302203242	0.516156339	-0.141844019	-0.062950778	-0.419423594	-0.27954638	-0.353489484
Rnd1	-0.201733409	0	-0.154407915	-0.254857788	-0.360402369	-0.10836474	-0.040574088
Vps35	-0.163949552	-0.604384833	-0.100813623	0.083795456	-0.351902705	-0.322934792	-0.159863673
Tmed9	0.262877175	-0.375556121	0.100375353	-0.011837538	-0.061236633	0.341485426	0.102084161
Gmfb	-0.038795091	-0.257576703	-0.097438903	-0.158473142	-0.326899894	-0.099620874	-0.23554604
Malat1	-0.267383941	-0.120952978	0.251522347	0.363294452	-0.070622195	-0.185403825	0.329770951
Tmem50a	-0.582319999	-0.072048186	-0.412415278	-0.278161577	-0.519504303	-0.266775605	-0.333995955
Ust	-0.157331561	-0.30513145	-0.043516462	0.014511424	-0.159330314	-0.095779616	-0.249255981
Ppil3	0.035469818	0.281801761	-0.28341314	-0.212476936	-0.132230449	-0.161829588	-0.357703944
Dcbld2	-0.009168145	0.088693319	-0.204702042	0.000125021	-0.217153173	-0.316344128	-0.161929662
Slco2a1	-0.143763999	0.07774275	-0.136910275	0.047662828	-0.186499898	-0.292170922	-0.228835934
Ube2d3	-0.200532818	0.157645601	-0.298418571	-0.080741228	-0.380858081	-0.201283595	-0.395190134
Arhgap17	-0.317341842	-0.181438195	-0.276808538	-0.167577859	-0.455110212	-0.032899714	-0.364921055
Pex2	-0.058579799	-0.574159122	-0.065068348	-0.258716688	-0.243245278	-0.093127687	-0.324299089
B3gnt9	-0.019455685	-0.22609157	0.111974808	0.212495443	0.157660761	0.129238664	0.354606015
Hoxd8	-0.285356724	-0.077443904	-0.027227491	0.513111598	0.11992406	0.015622478	0.427707137
Ptrh1	-0.005297887	-0.154823345	-0.054828265	-0.165661506	-0.135103846	-0.143369474	-0.196514312
Ppa2	-0.244754438	0.018762752	-0.191019339	0.040194339	-0.07226399	-0.053096005	-0.314684084
Fndc4	-0.096804485	0.403564315	-0.073875176	0.118551453	0.019261959	0.230359002	0.320820522
Fat4	0.023550704	-0.104323122	0.054123557	-0.014593955	0.08566142	0.363512953	0.338904175
Rad23b	-0.110993095	0.14400317	-0.104320038	-0.198627512	-0.368890471	-0.387081129	-0.267781551
Cnn2	0.082720722	-0.025076641	-0.200493905	-0.417992658	-0.400530815	-0.339981921	-0.361426008
Pitrm1	-0.16664774	0.447553355	0.120240788	0.05874	0.046006297	-0.312625237	0.010443128
Tet1	0.34661218	0.251373017	0.138951008	-0.017358334	0.101412983	0.199144405	0.381123897
Vldlr	0.185763747	-0.160772911	0.142830497	-0.015164362	0.609710691	0.25901931	0.063763702
Ssna1	-0.103888257	0.369548194	-0.009234679	-0.402781809	-0.224556489	-0.274483059	-0.375975539
Gngt2	0	-0.413620264	-0.110477248	-0.175363862	-0.185329872	-0.041927263	-0.327369683
Ubl3	-0.386734272	0.330580754	-0.033867901	-0.103637955	0.038869495	0.161750624	0.359730831
Tmem42	0.126395555	-0.098897944	0.271109512	0.157167533	0.271501968	0.279677648	0.323820606
Tax1bp3	-0.52551797	-0.276530797	-0.256483969	-0.154806743	-0.627938637	-0.183899737	-0.349622112
Ndufb3	-0.128671725	-0.327170329	-0.211274651	-0.145369977	-0.119452469	0.031397529	-0.350454061
Tprgl	-0.397174491	0.057755315	-0.48520871	-0.086936471	-0.542831621	-0.225424068	-0.379031672
Nadk	-0.087759035	0.054563916	0.028163439	0.14879216	-0.316327351	-0.098106367	-0.312282924
Polr2e	-0.255671636	0.218310223	-0.095263917	-0.075633758	-0.502378615	-0.189067257	-0.279944091
Necab1	-0.115696092	-0.174155369	-0.164944072	0.237278665	-0.265999845	-0.079899364	-0.276250027
Slc20a1	0.163935284	-0.064971652	0.621181432	0.083111389	0.23089156	0.58347389	-0.067937124
Mrpl43	-0.189583447	-0.093457693	-0.32085301	-0.232801707	-0.222786429	-0.052282751	-0.178695196
Nxn	0.05659152	-0.068827825	0.02888764	0.101463825	0.175239994	0.027465411	0.385576781
Far1	-0.546251425	0.149552057	-0.090905551	-0.288765419	-0.185755884	-0.085331221	-0.256151576
Ube2l6	-0.070837742	-0.404449766	-0.219966972	0.052231904	-0.157117746	-0.048127802	-0.234934309
Kank2	-0.273457358	-0.548558261	-0.307262891	-0.122348359	-0.363998621	-0.102102901	-0.349919652
Arl6ip4	-0.07560512	-0.146146804	-0.175707905	0.23211566	-0.532450549	-0.199508667	-0.095362302
Pde4d	0.036383741	-0.129899122	0.010620891	0.043869494	0.13909998	0.078547913	0.273568655
Phf11d	-0.076099634	0.096707639	-0.037773592	-0.071556322	-0.173763	-0.034206761	-0.203217978
Arf5	-0.401027829	-0.269322387	-0.396504906	-0.114285246	-0.478530934	-0.035264767	-0.236509303
Map2k2	-0.436144651	-0.271189442	-0.382381134	0.167388271	-0.391007915	-0.149977692	-0.354499312
Arnt2	-0.117979108	-0.139178469	-0.075973827	-0.442894351	-0.124841912	-0.075996149	-0.155329759
Iqgap2	-0.135415003	0.12913804	0	-0.010069609	-0.114978579	-0.085240207	-0.206909644
Emb	-0.04274244	-0.212178105	-0.101160669	0.183687939	0.024863642	-0.092795111	-0.279132348
Cenpb	-0.122548797	-0.193835358	-0.143640244	0.322730787	-0.402571114	0.053245677	-0.449674194
Fam129a	-0.380102703	0.172555914	-0.04970302	-0.087404297	-0.507816165	-0.12430042	-0.423537161
Med8	0.034386923	0.398008027	0.127411965	-0.052889751	-0.095026035	-0.164296693	-0.26470472
Agtr2	-0.100198346	0	0.146012448	0	0.233622524	0.23678051	0.466658945
Adam33	0	-0.091370586	-0.114380527	0.052351473	-0.276630722	0	-0.213809546
Pde7b	0.110684596	0.471411112	0.301055448	0.018460227	0.286411823	0.131912213	0.187707638
Rogdi	-0.080747171	-0.139247309	-0.043889007	-0.002290621	-0.161535341	-0.007398507	-0.122892205
Psmd10	-0.248026978	-0.227239276	-0.277451484	-0.008380033	-0.275145404	-0.168488083	-0.280539689
Hypk	-0.143054308	-0.257159247	-0.125334593	-0.036288964	-0.329093702	-0.073480749	-0.348254656
Gm32219	-0.061467161	-0.083701937	0.131877244	-0.134561415	-0.227557494	-0.449271687	-0.08874578
Cry2	0.098592869	-0.257417846	0.048032137	0.401195158	0.298506178	0.192166941	0.347301371
Gfpt2	0.159189038	-0.871992012	-0.555869807	-0.829407536	-0.637496353	-0.11813535	-0.32370876
Cnn3	-0.130692441	0.32739328	-0.244450545	0.326136695	-0.472418798	-0.317299322	0.312998434
Canx	-0.271561686	-0.6159184	-0.076595799	-0.275297949	-0.398969668	-0.187789734	-0.392557762
Ciapin1	-0.104561224	0.382553811	-0.167121813	-0.161017261	-0.146329802	-0.175594224	-0.285564326
Sacm1l	-0.15131388	-0.140439749	0.05232805	-0.228162036	-0.168302903	-0.036239556	-0.309193949
Mrpl2	0.058320569	-0.548017328	0.026588284	-0.267951953	-0.161611051	-0.120990461	-0.24138486
Cfl2	-0.187602683	-1.118187134	-0.280738016	-0.2598509	-0.469929113	-0.218250329	-0.373414764
Cttn	-0.212132799	0.048907185	-0.240899454	-0.144069298	-0.210415759	-0.411007273	-0.133043189
Trap1	-0.071728178	0.189457365	-0.05353669	-0.067687726	-0.345311206	-0.046203221	-0.142371604
Tmem176b	-0.096150757	-0.28964337	0.40692553	0.111104204	-0.019108003	0.22403244	0.464320075
Sec22b	0.198895018	0.4000416	-0.187401424	-0.044484296	0.226834956	0.394072737	0.314519952
Tax1bp1	0.009182613	-0.536544246	-0.165145163	-0.014746937	-0.522431745	-0.038352068	-0.401530403
Lgals3bp	-0.126115503	-0.172370425	0.078713696	0.008026022	-0.210232508	-0.038879475	-0.198204313
2010107E04Rik	-0.212281686	-0.495495586	-0.22976759	-0.309060893	-0.305885114	-0.242234108	-0.347442172
Emilin3	-0.13213438	0	0.099130912	0	0.02841861	0.321415593	0.122549076
Manbal	-0.073478837	0.100937832	-0.54570972	0.004522613	-0.527590793	-0.248241048	-0.382033894
Lsm10	-0.197614436	-0.098518073	-0.081548893	-0.350060559	-0.26777382	-0.067998269	-0.28969103
9130401M01Rik	-0.185977031	0.165355623	-0.032834526	-0.049939563	-0.338535806	-0.326818004	-0.30139822
Rassf1	-0.029293385	-0.76754264	-0.323367155	-0.05762034	-0.23496249	-0.037894689	-0.468362722
Clec2d	-0.071320343	0.391208932	-0.037773592	-0.029438698	-0.057661082	-0.010794858	-0.236263679
Wnt10b	0	-0.031806594	0	-0.538077761	-0.168629313	-0.008055049	-0.179704373
Zc3hav1	-0.170095754	-0.336401884	-0.20576231	-0.081571685	-0.2848365	-0.19520353	-0.250960471
Fkbp5	-0.052983067	-0.185091213	-0.025871569	0.264406978	-0.149861573	-0.167905688	-0.184348285
Utp18	-0.158533906	-0.061074123	-0.351651893	-0.047486288	-0.204735007	-0.171507682	-0.26135248
Dhx58os	0.136253145	-0.236283108	-0.61594229	-0.131591824	-0.268010594	-0.01251872	-0.171177852
Scarf2	-0.178997396	0.175263602	0.071510967	0.386807232	0.075514317	0.113844419	0.381123026
Txn2	0.280452765	-0.03096748	-0.093035028	-0.008772936	-0.37104368	-0.20204868	-0.358947098
Hnrnpa3	-0.264506059	-0.625380217	-0.092102353	0.037024228	-0.346728512	-0.199898435	-0.402699839
Bnip2	-0.454164372	-0.301387669	-0.054849397	0.038603546	-0.365315849	-0.20832456	-0.188758733
Tm9sf4	0.194162962	-0.344128053	0.246703903	0.007888656	-0.045609291	0.331421742	0.120847589
Caml	-0.061683941	0.665680812	0.015077621	-0.053511239	-0.226739717	-0.192079591	-0.282834217
Slirp	-0.160484947	-0.499235551	-0.001051829	-0.426085351	-0.165653143	-0.301263379	-0.379488082
Ppp1r11	-0.376000968	-0.189602992	-0.16858049	-0.239642341	-0.192739275	-0.310070637	-0.350969927
Tln2	-0.358267639	0.230382007	0.226318341	0.020205652	-0.139438853	-0.152880525	-0.30978503
Cox6a1	-0.19837329	-0.069057487	-0.499970707	-0.325417905	-0.44939688	-0.036114695	-0.322017459
Mrln	-0.059175188	0.66043118	-0.019048348	-0.004320021	0.132013618	0.033156902	0.317172078
Hras	0.15632805	-0.836180886	0.013993491	-0.167258072	-0.228216122	-0.305756682	-0.328678384
Sarnp	-0.36690383	0.239518713	-0.135809501	-0.106409658	-0.537585193	-0.337652207	-0.359090872
Tbx15	-0.276267421	-0.498068125	-0.143650324	-0.079980577	-0.044544237	0.04330198	-0.326214075
Nucks1	-0.401253375	-0.285671318	0.201652785	-0.031012506	-0.028207982	-0.328546229	-0.085053832
Hip1	0.110729926	0.025226638	0.449431648	0.291403766	0.098443173	0.435954048	0.206359984
Sdk2	0.087399678	-0.571011334	0.438137146	-0.037751351	0.423782158	0.36856737	0.419546984
Lamc2	0	-0.14168928	-0.03519312	-0.170122476	-0.189620321	-0.142317944	-0.114546933
Sord	-0.160602827	-0.235790655	-0.094666851	0.09254191	0.054137833	-0.000169503	0.29425638
Ormdl2	-0.330203608	-0.316328726	-0.47787683	-0.215458888	-0.224393036	-0.268773187	-0.217740404
Rraga	-0.004285345	-0.108190347	-0.151583738	0.01832318	-0.367190222	0.035690914	-0.298245248
Mrps18b	-0.034098358	-0.463543997	-0.248997463	-0.197750307	-0.261960565	-0.245799354	-0.177949256
Bmyc	0.076288955	-0.379053878	0.244009669	0.131063282	-0.03105305	-0.252179401	0.406972555
Mtx2	-0.154600391	0.33563354	-0.519747346	-0.057642186	-0.336350241	-0.32393005	-0.310986955
Timp2	-0.86354816	-0.356446491	-0.863166238	0.38787234	-0.411269612	-0.016380091	0.309262729
Polr1d	-0.158649292	0.227596651	-0.425904296	-0.026341912	-0.529125323	-0.224310675	-0.241937297
Dld	-0.120630442	-0.033640333	0.177254571	-0.185162915	-0.469312208	-0.278525938	-0.318701059
Yjefn3	0.02628917	-0.069506665	-0.019323814	0.282311996	0.356335605	0.270859599	0.324824662
Tm9sf2	0.192440456	0.545597945	-0.176999584	0.144285874	-0.020337257	0.336633206	0.199468321
Degs1	-0.034985131	-0.006891074	0.114249653	-0.295519333	-0.634336567	-0.090520682	-0.364723151
Fscn1	-0.086636335	0.142238901	-0.165389476	0.045868728	-0.048055576	-0.390416551	-0.195613428
Arf3	-0.24115838	-0.417768199	-0.0382387	-0.285132855	-0.287514213	-0.161709557	-0.331744645
Cacybp	-0.142348754	0.005354569	-0.260974171	-0.260897254	-0.612362269	-0.306202189	-0.329362833
Lamp1	-0.296764157	0.009723014	-0.005114597	-0.283167053	-0.425475294	0.080738238	-0.312644513
Pgp	-0.109299697	0.162737167	0.30979394	-0.035567894	-0.112426533	-0.107579873	-0.351942649
Bod1l	-0.121727706	-0.236641176	0.202286747	0.021073825	-0.151508022	0.092570315	0.231930095
Gsc	-0.10400385	-0.626115239	-0.206443107	0.271746807	-0.0684205	0.250881766	0.403989004
Ssfa2	0.04513123	-0.264707829	-0.097866459	-0.148410101	-0.067445209	-0.037565981	-0.216781101
Stk38l	-0.152754851	0.416249666	0.271211266	0.228318334	-0.05991865	0.450084126	-0.041597608
Tnfaip2	-0.454853771	0.120839226	-0.1523177	0.032973355	-0.41390713	-0.083338025	-0.155266619
Cyth2	-0.143775877	-0.292449636	0.02464805	-0.040075723	-0.357042557	-0.272317807	-0.220395924
Ttc39c	0.005295401	-0.079749113	-0.012637036	-0.230103087	-0.140591872	0.026135923	-0.122312195
Mrpl41	0.1212909	0.009941038	0.024935231	-0.294671144	-0.21714489	-0.130925674	-0.30881132
Gmds	0.28167337	0.125467452	0.435478955	0.079563139	0.221860499	0.374007079	0.088442022
Ndufaf4	-0.387017428	-0.511899238	-0.14069881	-0.239929896	-0.210914237	-0.133616112	-0.266404484
Uba1	-0.068711115	-0.228919231	-0.230712955	-0.245657972	-0.229526451	-0.283760799	-0.361739103
Ube2f	0.068522452	-0.071310769	-0.453977131	-0.203453916	-0.402086009	0.058472921	-0.261956229
Smg9	0.021013381	-0.154294816	-0.064787579	-0.085066761	-0.235120412	-0.099307937	-0.177682983
Gm47283	-0.051864693	-0.825903277	-0.292355759	-0.32781236	-0.570397211	-0.261554149	-0.457516405
Ptgs1	-0.017708035	-0.278920215	-0.436807356	-0.724866667	-0.73656945	0.007564448	-0.415270101
Cdc42ep4	-0.084043915	0.038900715	-0.095508487	-0.146624266	-0.153719415	0.008885814	-0.222579058
Chst7	-0.051974185	-0.385200331	0.012833544	-0.064586275	-0.105610046	-0.215617084	-0.02252516
Irf2bp2	-0.159583468	-0.423298295	0.20714153	0.007139078	-0.485450065	-0.095314377	-0.321358797
Snrpc	-0.050719178	0.840175329	-0.285447259	-0.180786023	-0.443257767	-0.179834674	-0.399809699
Coq10b	-0.04893688	-0.27974568	-0.126021871	0.141577556	-0.284447682	-0.07780386	-0.288047061
3110002H16Rik	0.176742503	-0.164556308	-0.132699661	-0.055919308	-0.083309557	-0.004168543	-0.212648082
Knop1	-0.150108955	-0.466620157	0.179986153	0.025835702	-0.306952624	-0.168244394	-0.223194528
Mbnl2	0.011777031	-0.585976633	-0.01976862	0.080962116	0.092371569	0.386532744	0.321400577
Fam19a5	0.291923157	0.207399333	0.394075366	-0.010170795	0.368638019	0.381848528	0.218164153
Flot2	-0.193582073	0.15957195	-0.137545262	0.044200469	-0.446799577	-0.163572712	-0.285870269
Trim35	-0.216224562	-0.333513412	-0.490868447	-0.079006494	-0.556278254	-0.142101143	-0.239862484
Rab8b	-0.052152473	0.150625352	-0.193363614	-0.107259331	-0.413150632	-0.172821807	-0.242036131
Nes	-0.03758068	0.075405945	0	0.040989885	-0.027593863	-0.199345773	-0.225220774
Rnase4	-0.871132636	-0.050634975	-0.817930482	-0.134451321	-0.592788322	-0.190264673	-0.223334744
Sh3glb1	-0.030628653	-0.205106702	-0.538257127	-0.073933539	-0.298120344	-0.052442851	-0.3225146
Klf7	-0.152308032	-0.057287822	-0.374518008	0.120637823	-0.410867735	-0.171622238	-0.402939537
Mrto4	-0.223106644	-0.34219282	-0.063967681	-0.153218006	-0.300541858	-0.365052864	-0.191107783
Akirin2	-0.044788607	0.286261098	-0.254338	-0.051465728	-0.161395574	-0.17966416	-0.155174056
Psmd5	-0.095046273	-0.003212718	-0.001969463	-0.108925867	-0.255847246	-0.017638756	-0.137361703
Mrpl11	-0.031887281	0.724319418	0.046292569	-0.229762482	-0.217677173	-0.121771051	-0.367598853
Ptges2	-0.186727806	0.264378075	-0.299268261	-0.278583845	-0.163471868	-0.260462509	-0.269079367
Ube2s	0.191062029	-0.529893789	-0.136467935	-0.452516606	-0.39763098	0.041815838	-0.322480093
Tex264	-0.119358294	-0.217391663	-0.507085949	-0.409568686	-0.077400765	-0.403304009	-0.296060394
Prpf31	-0.197311071	0.026231771	-0.255423687	0.001160178	-0.198123678	-0.025731183	-0.180471945
Prelid3b	-0.06206148	-0.142199206	-0.332024361	-0.301056963	-0.150339888	-0.183617737	-0.264248224
Ankrd13c	-0.355432342	-0.403341719	-0.061748059	-0.151665859	-0.284062972	-0.005159544	-0.175425869
Tmem214	0.13963963	-0.140169393	-0.456849433	0.138548184	0.190816801	0.141444977	0.238319343
Sfr1	0.087867095	-0.222229213	-0.230763807	0.083726825	-0.565719965	-0.077915614	-0.271712625
Tsen34	-0.202962824	0.163460221	-0.385111675	-0.091166363	-0.527527272	-0.194525608	-0.387536698
Tmem183a	0.021961696	0.214876895	0.123242465	0.004146399	-0.180017428	-0.1634839	-0.290177082
Usp9x	-0.313737895	-0.084100253	-0.102089605	0.078897201	-0.130740127	0.008287422	0.271270527
Plin2	-0.054030182	-0.49349612	-0.165464796	-0.120087295	-0.401896998	-0.163656519	-0.244983394
Emc2	-0.096108897	0.110407209	-0.598897143	-0.462167149	-0.437618685	-0.319686465	-0.364168542
Tead1	-0.237589298	-0.094369697	0.128038601	-0.033840067	-0.257632768	-0.376933014	-0.128114142
Lsm8	0.182114797	-0.089957681	-0.166930558	-0.125925587	-0.191514092	-0.199159467	-0.211549872
Ppdpf	-0.097698529	-0.258531069	-0.077373797	-0.174306634	-0.242541084	-0.193582116	-0.283426141
Rab11fip5	-0.127092149	0.026962429	-0.529024886	-0.140466628	-0.044734147	-0.014563433	-0.279699847
Vgll3	0	-0.084815405	-0.037773592	0.0766535	-0.312664434	-0.005267392	-0.171894727
Gapdh	0.018372261	0.235001972	0.331944081	-0.399640848	0.204879983	0.031464995	0.335890293
Klf2	0.2398655	-0.420957304	0.046311165	0.629017731	-0.120182974	0.681761879	-0.542167274
Fam171a2	-0.118025261	-0.079720762	-0.187231198	-0.106181496	-0.312458081	-0.080770758	-0.179366415
Avpi1	-0.37893538	0.393745992	-0.718450583	-0.093128123	-0.238361925	-0.429198837	-0.291716579
Timp3	-0.837546637	0.747514008	-0.379012181	1.617449912	0.76889555	-0.288324974	0.195680055
Mrc2	-0.049296449	-0.16547675	0.239852835	0.091306651	0.321416352	0.134395312	0.395395875
Tgfbr1	0.299124757	-0.02985019	0.183210118	0.126922035	0.334738334	0.342800531	0.246165794
Colec12	-0.422581282	0.08426644	0.453835992	0.4474097	0.106758495	0.125016449	0.441123067
Taf11	0.107817323	-0.480853257	0.159048288	-0.23469609	-0.33746986	-0.005832158	-0.272515091
Sri	-0.048978229	0.12110011	-0.061040243	-0.145792025	-0.495798061	-0.128641264	-0.354978376
Colgalt1	-0.167122307	0.164227842	0.082611512	0.163563402	-0.075072209	0.365775201	0.159683547
Atp5h	-0.138638319	-0.453339546	-0.069250966	-0.093686915	-0.452195544	0.011623471	-0.198478101
Dync1li1	0.038453548	-0.619895432	-0.277038197	-0.128677788	-0.150486347	-0.171608365	-0.129893262
Shoc2	-0.200187272	-0.21212857	-0.16250809	-0.323775852	-0.20183462	-0.271679345	-0.357764979
Lmo7	0.070218073	-0.07245132	0.051305118	-0.013389749	0.088251625	0.115478219	0.237662279
Sap30	-0.074937559	-0.011993831	0.094229375	0.014329902	0.061597366	0.056352783	0.337349983
Kif1b	-0.307565672	0.056952821	-0.031847277	-0.025992893	-0.317791789	-0.270625018	-0.358773036
Abca9	-0.046435069	-0.030728967	0	0.029097315	-0.184684026	-0.003287783	-0.2084966
Sf3a3	-0.101950236	0.126206927	-0.102734012	0.205242826	-0.221374628	-0.045430398	-0.17548742
Krtdap	0	0	-0.068484293	0	-0.054183687	-0.441108632	-0.295071732
Tmem219	0.065454078	-0.5353146	-0.35267237	-0.144160701	-0.233468242	0.040032055	-0.235268485
Tbcc	-0.097242854	-0.026917305	-0.150880126	-0.365345066	-0.27124867	-0.128127959	-0.315114375
Wdr36	-0.073641194	-0.142583114	0.106348203	0.005078649	-0.064602834	-0.261775054	-0.153213461
Emd	-0.502781473	-0.422069707	-0.570297875	0.267677918	-0.194821007	-0.271238542	-0.270640315
Ifi202b	0	0	0	0	0	0	-0.304431604
Cab39l	-0.068251006	0.202879817	-0.227536884	-0.11607372	-0.5278359	-0.218389959	-0.310248992
1700020I14Rik	0.088845207	-0.313009936	-0.053592087	0.01443179	-0.05330088	0.005497775	0.199605514
Nagk	-0.064256674	0.111442655	-0.456454533	0.087079334	-0.120736954	-0.169426731	-0.336488457
Babam2	-0.000130224	-0.169554428	-0.12653023	-0.131040723	-0.270636639	-0.098678773	-0.288336583
Napa	-0.089049082	-0.324420887	0.037745799	-0.294073991	-0.375478612	-0.059201728	-0.15367421
Fndc3b	0.079545658	-0.457382499	0.052899028	-0.02478425	0.122540611	0.345913723	0.325521249
Rasl11b	-0.192273568	0.460211402	0.118237372	0.36535647	0.206483654	0.363958136	0.394928388
Fam92a	-0.606327321	0.004846665	0.303335016	0.194368503	-0.220999321	0.020991027	-0.250214465
Rgl1	-0.022291692	-0.52118093	0.023226201	0.002647794	0.058635375	-0.02392593	0.177505055
Zfp652	0.098067106	-0.381834064	0.0567528	0.029938001	0.07530806	0.311931296	0.166968035
Add3	-0.589855405	0.090838143	-0.521560751	0.292650508	-0.502913985	-0.209658301	-0.266270008
Mid1ip1	-0.193296505	-0.400324137	-0.469009738	-0.035766475	-0.14833712	-0.117779265	-0.063561246
Frg1	-0.046652437	-0.151468131	-0.338689777	-0.021901945	-0.141719634	-0.03847786	-0.258684787
Bola3	0.118462134	0.3363162	-0.42052052	-0.04454537	-0.254801671	0.002960101	-0.180688834
Crim1	0.402550323	-0.30900312	0.344046704	0.009514687	0.16527523	0.367412244	0.042038612
Dnm3os	0.24961535	-0.209535531	0.013407381	-0.000342696	0.139257034	0.092553219	0.375877093
Ndufaf8	-0.043026443	-0.34833403	-0.199610614	-0.228363311	-0.266826764	-0.138723532	-0.17620779
Nup93	0.038320804	-0.14871333	0.049383287	0.168964134	-0.182890336	-0.055526604	-0.147694606
Nup37	-0.091037968	0.206145972	-0.129220139	-0.019126545	-0.16062482	-0.219595424	-0.060129216
Oplah	0.10785825	0.091145404	-0.136548056	0.284133482	0.108918549	0.025635045	0.262368206
Aebp2	-0.22648849	-0.281943936	-0.025388119	-0.040181702	-0.406876281	-0.103996671	-0.325598102
Ncl	-0.667676839	0.36519628	0.155755771	0.076986245	-0.320811081	-0.368490392	-0.174011735
Dph3	0.018040042	-0.427925068	-0.295172733	0.102057551	-0.392252677	-0.187829639	-0.350630964
H2-Ab1	0.303254673	0	0.347482414	-0.086034471	0.316403545	0.210641046	0.181644045
Ammecr1	0.036247038	0.014893116	0.116225646	-0.079615481	-0.154882165	-0.091853777	-0.256395544
Prdx3	-0.217421362	0.178304009	-0.477679462	-0.127637935	-0.50884449	-0.241748985	-0.119422904
Mrpl16	0.082031278	0.080037794	-0.230612085	-0.113038709	-0.108383134	-0.136151563	-0.234098404
Eif3l	-0.269172952	-0.001875506	-0.029910808	-0.369832135	-0.437125209	-0.252988307	-0.316232303
Itpr1	0.058896404	0.257314773	0.079832354	0.13706563	0.208703781	0.105117719	0.382641753
Cdc34	-0.066691425	-0.250362484	-0.109060789	0.058562985	-0.107220342	-0.216331832	-0.237927599
Slk	-0.763376934	-0.514606871	-0.185937358	-0.108324026	-0.390066713	-0.283203037	-0.294776817
Cbx3	-0.151860279	-0.180110385	0.354939313	-0.002572772	-0.061969866	0.287554268	0.049306238
Abracl	-0.07838578	-0.596796582	0.041108403	-0.403659344	-0.395486809	-0.336970187	-0.424401359
2610001J05Rik	-0.195557288	0.037913592	0.053050647	0.011283214	-0.277512582	-0.299253549	-0.227548193
Daglb	-0.053977883	-0.097252676	-0.174532236	-0.040206101	-0.264453276	-0.023103301	-0.181640701
Mmp23	0.219462504	0.020956332	0.351979048	0.071099691	-0.032039366	0.293457152	0.288681902
Taf12	0.152780167	-0.155721105	0.158181273	0.058645165	-0.173749618	-0.11399507	-0.160785364
Trpc1	0.009812608	-0.270013144	-0.002197367	-0.073645678	-0.123816627	-0.228777629	0.030446521
Vps28	0.093008268	0.046402221	-0.370294896	-0.32836118	-0.200911516	-0.12744123	-0.338972256
Mybpc1	0	0	0	0.00583696	0.00873347	-0.019701704	0.156440595
Dlst	-0.15684973	0.713635688	-0.249472762	-0.069842303	-0.477410384	-0.14750358	-0.322235103
B3galnt1	-0.129637034	-0.207067971	-0.264282194	-0.130029447	-0.261224277	-0.061141124	-0.321564427
Sobp	0.394774686	-0.089025881	0.267670343	0.483317683	-0.036032204	0.412821867	0.034325777
Hdac7	0.054589354	-0.145311811	-0.120255379	-0.271475152	-0.35770825	-0.113282072	-0.25260584
Cd63	0.099196861	0.00712855	0.338868592	0.213070835	0.180184128	0.175272095	0.253273961
Ldhb	0.180816562	-0.107294536	0.133053014	0.071916529	0.033414245	0.187991408	0.286121853
Bud23	0.037530022	-0.276920408	0.138303834	-0.057678758	-0.132085888	-0.148546404	-0.247328314
H3f3b	-0.260684584	-0.266447881	0.22026032	0.16713069	-0.220134601	0.104578125	-0.298491117
Ubtd1	0.042432886	0.365376154	-0.015630192	-0.098051714	-0.189203327	0.067757398	-0.270276881
Pxn	0.089065814	0.077781185	-0.026752283	-0.303031265	-0.19826083	-0.05160503	-0.113634437
Mcm6	-0.018246776	0.830375759	-0.022711068	-0.104552446	-0.144869257	-0.271818837	-0.169880316
Pa2g4	-0.209201917	-0.19262388	-0.29076906	-0.061953128	-0.372691322	-0.314654256	-0.218801325
Radil	-0.202153504	-0.124048256	-0.106832632	0.015318027	-0.151010378	-0.125780853	-0.195063436
Fam98c	-0.185320628	-0.289391206	-0.133293562	-0.182768504	-0.173625352	-0.085827861	-0.249247493
BC022687	-0.035419383	-0.062918002	-0.206933116	-0.081456579	-0.159200151	0.036791666	-0.150877763
Cox19	-0.169539698	0.475812833	-0.214129664	-0.276849322	-0.330106646	-0.123746124	-0.321279679
Lmo1	-0.251261534	-0.215283815	-0.174897227	0.230140793	-0.192277611	-0.300782097	-0.024083224
Taf2	0.068249524	0.078771689	-0.02643482	-0.020875332	0.074912945	0.062991269	-0.016201984
Ergic1	-0.132067143	-0.696357581	-0.256173488	-0.253069193	-0.535428146	0.02983219	-0.156932324
Trappc6a	0.448474862	-0.093528816	0.160932822	0.296421228	0.269996779	0.33388749	0.347483468
Mrpl13	-0.166700922	0.004366646	0.057888804	-0.222259477	-0.389321216	-0.126231785	-0.295738457
Ptprs	-0.19261922	0.114018141	-0.36996801	-0.218752826	-0.603948937	0.223791175	-0.203247257
Timm22	-0.349474053	-0.385141325	-0.274920046	0.091391343	-0.11688875	-0.03143859	-0.027816101
Kmt5a	-0.331030472	-0.58086792	-0.032963197	-0.145762379	-0.326580382	-0.286741328	-0.233281398
H1fx	0.128625352	-0.023482541	0.282765971	0.108206381	-0.012089858	0.390502133	0.234248517
Hibch	0.050796642	0.115088749	-0.157269869	0.07383194	-0.160234147	0.034933415	-0.177161035
Lurap1l	-0.086583932	-0.178783451	-0.174029506	-0.125238427	-0.247192626	-0.125871134	-0.119261555
Osgep	0.078835551	-0.676398116	-0.061988187	0.174428276	-0.166836814	-0.003421149	-0.277185585
Pptc7	-0.421200194	-0.282902773	0.041640086	0.204645138	-0.326452769	-0.053033838	-0.265646039
Cyp21a1	-0.0677182	-0.04540846	-0.091587027	-1.072763347	-0.214419781	-0.010443906	-0.195858511
Rabac1	0.206166253	-0.546913285	-0.070534919	-0.010970822	-0.018542157	0.153265047	0.253028676
Pfdn6	-0.025312885	-0.655503468	-0.119494202	0.216164352	-0.206576921	-0.229131786	-0.320538175
Myh9	-0.813713692	-0.453996728	-0.166094603	0.144276876	-0.329993114	-0.433126733	-0.292245196
Il13ra1	-0.218427953	-0.37700411	-0.101299306	0.190568632	-0.60527018	-0.330908411	-0.208144247
Senp6	-0.187895701	-0.307998002	0.208496744	0.112862957	-0.077670661	0.299076262	0.286392302
Vamp3	-0.239660337	-0.139308206	-0.365953043	-0.234129231	-0.554026241	-0.069499552	-0.280216499
Romo1	-0.025927767	0.040587273	-0.297661942	-0.298243081	-0.477910376	-0.073953823	-0.28647855
Fitm2	-0.192551382	-0.141011195	-0.28278196	-0.038328803	-0.041213564	-0.21568465	0.010700745
Ehbp1l1	-0.262114363	0.101825982	-0.372460643	0.206176083	-0.089622346	-0.000271436	-0.110908795
Nop58	-0.305920999	-0.567586526	-0.234976159	-0.14612619	-0.226286659	-0.285032867	-0.246767625
Unc50	0.188300611	-0.046555512	0.092476676	0.105652849	0.05958663	0.306951026	0.049497952
Dysf	-0.014719298	0	0.03597526	-0.003997041	0.033371516	0.052915958	0.192684254
Cirbp	-0.096193322	0.463947546	0.027578479	0.024072152	-0.405007293	0.094202223	-0.252337408
Zfand5	-0.327051902	-0.525751262	0.062623523	0.119679143	-0.381394141	-0.092105821	-0.362213314
Chchd4	-0.049837105	-0.068940681	-0.205778908	-0.264458797	-0.197470224	-0.012920895	-0.196276757
Dusp18	-0.196344114	-0.456322077	-0.015821003	-0.007442397	-0.162882958	-0.27269389	-0.114113799
Lgmn	-0.027050381	-0.346828263	-0.232100285	0.155895509	-0.418169111	-0.029663566	-0.154321416
Adamts14	0	-0.107400519	-0.041878328	-0.036434616	-0.090494903	-0.038050701	-0.17021248
Srpk2	-0.049550788	-0.174963636	0.086185443	0.0611311	-0.241183406	0.20946625	0.192688046
Vegfa	0.206661124	0.009366876	0.380600034	-0.172398618	0.385317112	0.277170956	0.340940493
Trim8	0.17353037	-0.125005225	-0.00368624	0.087574836	-0.307059181	-0.069185031	-0.247193958
Cpz	0.131762326	0.164910761	-0.025160121	0.020432048	0.126435788	0.057810678	0.217050379
Ubr5	-0.077295775	0.379259557	-0.102042494	0.162168929	-0.281910544	-0.16749999	-0.238892313
Sun1	-0.149034486	-0.694881807	-0.119075728	-0.197627128	-0.408737086	-0.188303005	-0.313629283
Sbds	-0.479550979	0.362965229	-0.263004258	-0.18808117	-0.343965071	-0.123871817	-0.267014618
Trir	-0.197727028	-0.509114017	-0.149154365	0.047064633	-0.443949018	-0.188364134	-0.325917314
Hadhb	-0.152226284	-0.425293062	-0.156356254	-0.290604526	-0.513826204	-0.188031955	-0.342121499
Lamb2	-0.619577821	-0.047348407	-0.541093695	0.370689446	-0.589466702	-0.148289332	0.161891015
Chmp6	-0.158809127	-0.086879199	-0.28263662	-0.14907414	-0.488629606	-0.102780343	-0.28642143
Inpp1	-0.015669107	-0.283617554	0.011342161	0.174530714	0.082151676	0.045248956	-0.255139526
Gpx8	0.183441544	-0.191241416	-0.109162567	-0.256781538	0.106089199	0.114644817	0.351002957
Suds3	0.020697343	0.27023102	-0.270303368	-0.018858055	-0.112270372	-0.066792519	-0.275302376
Cilp	-0.956644707	-0.995695928	-0.83669255	2.532157094	-0.302092828	-0.177365208	-0.136380971
Amdhd2	-0.083078633	0.261181699	-0.023616664	-0.072515421	-0.112838537	-0.095601914	-0.253347757
Nav1	-0.389215493	0.50848602	-0.37536283	0.1589193	-0.471181512	-0.082483995	-0.308845331
Prrx1	0.028667364	0.167609907	-0.239450249	-0.085967189	-0.613363778	0.140917088	-0.202754837
Stk35	-0.477081776	0.250977824	-0.058851304	-0.156809677	-0.153517393	-0.116524869	-0.209767059
Fzd8	-0.054295259	-0.050536546	0.753765605	0.320343132	0.443627801	0.049923768	0.369698477
Ndufa1	0.100124017	-0.369992554	0.152939881	-0.226742501	0.050349354	0.153890569	0.277942519
Pinx1	-0.18358575	-0.058458352	0.024747085	0.004347722	-0.208810752	-0.127123276	-0.220288592
Gm26802	0.191147134	0.12412601	0.737981839	0.262550847	0.468174759	0.206039163	-0.037802268
Commd2	0.05024142	0.122030921	-0.185592064	-0.172914296	-0.239162588	-0.067403685	-0.295434121
Abhd11	0.062876782	0.143778319	-0.265317756	-0.093370902	-0.430836417	-0.105066802	-0.330096226
Abca8b	-0.013933018	-0.074348855	-0.061921521	0.213848198	-0.105318766	-0.011845097	-0.192655318
Sdk1	-0.018631305	0	0.058595844	-0.029599778	-0.176669735	0.033658169	-0.139979001
Adrb2	0.18939968	-0.121170014	-0.033246735	-0.080862688	-0.189779594	-0.106987046	-0.104675208
Tspan15	-0.326165989	-0.152919229	-0.917481565	-0.497203153	-0.029670941	-0.139629746	-0.207691978
Got2	-0.072794557	0.205978822	-0.19775297	0.098830167	-0.509012046	-0.347240603	-0.12455119
Eif4e	0.063969221	-0.072143631	-0.137333515	-0.11293208	-0.419550941	-0.050272737	-0.309559305
Atad1	0.022051443	-0.020626815	-0.303043714	-0.076837041	-0.138056168	-0.135515166	-0.137691894
Smurf1	-0.042737775	-0.198850658	-0.1288899	-0.011581678	-0.279481019	-0.070428673	-0.259293127
Csnk1e	-0.242595684	-0.22003164	-0.180605863	-0.029586916	-0.609925016	-0.047809465	-0.202186114
Khdrbs3	0.245419403	-0.032711661	0.366011505	0.230622769	0.281274667	0.052846853	0.308162411
Oxsr1	-0.023832547	-0.441300431	0.061905006	0.013561299	-0.046101588	-0.243962313	-0.088677118
Cdk4	0.054280581	-0.108087917	0.05957898	-0.131977798	-0.472008663	-0.093307871	-0.348584133
Egr3	-0.032268684	-0.304506435	0.113319598	-0.095605557	-0.143539007	-0.088752521	-0.196554684
Cdk6	0.04071593	-0.047974479	-0.128346879	-0.292793764	-0.373110289	-0.195959916	-0.259504097
Gas8	-0.007645682	-0.240722126	-0.127160758	-0.088037367	-0.148203939	-0.080914948	-0.262344919
Clpb	0.060144433	-0.234385162	-0.155879211	-0.094967581	-0.142478831	-0.08320261	-0.231036581
Slc25a39	-0.060395608	-0.02089408	-0.19095203	-0.154480603	-0.315724296	-0.043212372	-0.35124205
Rab32	-0.005403246	-0.363396905	-0.214229999	-0.209837551	-0.195298494	-0.215944493	-0.180777962
Tsg101	-0.215521782	0.703513444	-0.262760521	-0.211557431	-0.274563984	-0.125314298	-0.265365906
Polr2h	-0.126890936	-0.181030524	-0.220312255	-0.165572692	-0.383907091	-0.268500225	-0.355720243
Bzw2	0.013574745	-0.022459767	-0.330698363	0.097566578	-0.088902251	-0.11503533	-0.224250099
Smim15	0.026276307	0.162092881	-0.300292876	-0.32978021	-0.396603908	-0.282858458	-0.341363462
Arfip2	0.132787751	0.646469993	0.025129998	0.169012102	0.135645808	0.287454704	0.270796116
Cnbp	-0.188803061	-1.033562766	-0.417379243	-0.148436178	-0.493752756	-0.153562217	-0.315475857
Ubqln1	-0.224762547	0.378720872	-0.172643452	-0.069327381	-0.202894174	-0.170386666	-0.221237819
Sypl	-0.107578995	-0.25476829	-0.231815026	-0.216839273	-0.236740299	-0.029604058	-0.2671251
Six2	-0.155146729	0.361786235	-0.281819859	0.187181227	0.094401308	-0.032012078	0.178769207
Chpf	-0.108282381	0.155349258	0.180163788	0.042433271	0.575395528	0.175610496	0.398790077
Snrpb2	0.092949553	0.325343936	-0.044136018	-0.052267673	-0.317509823	-0.080546029	-0.184168079
Ift22	0.126408318	-0.137895484	-0.099100844	-0.222412201	-0.141685019	-0.080281972	-0.293529972
Pfdn2	-0.215300952	-0.694211412	0.10655838	-0.144100866	-0.297283376	0.008821116	-0.281745534
Ctsz	-0.178389431	-0.539507595	-0.068914499	0.211912475	-0.270315927	-0.38797873	0.111572654
Pnisr	-0.053491548	-0.593701769	-0.036399488	0.253607905	-0.134496212	0.13774429	0.312417954
Synm	-0.372755829	0.45814439	0.112308021	0.209140486	-0.117990819	-0.240328965	-0.410982281
Tbc1d8b	-0.142017962	-0.110832246	-0.006726626	0.099190249	0.131178694	0.146101402	0.330476654
Scoc	0.173799625	-0.581307771	-0.139113451	-0.255492487	-0.133127643	-0.087271206	-0.151549107
Morn2	0.003111131	0.515115183	0.087079691	0.089536439	-0.029807295	0.005183504	-0.196690421
Tgm2	-0.164218438	-0.119668251	-0.219701258	-0.884506292	-0.245011547	-0.151971755	-0.301011279
Tmem126a	-0.155674665	0.5493377	-0.37687964	-0.271240681	-0.319507925	-0.099067218	-0.325461307
Phb	-0.147369919	-0.365957831	0.098202518	-0.139392969	-0.309303623	-0.309257663	-0.225403806
Slc39a7	-0.214157759	-0.014386054	0.010271039	-0.052126687	0.096560699	0.355656772	0.263261401
Lrrn2	0.076887675	-0.032030315	0.028269701	-0.044483893	0.062999821	0.028986947	0.22590639
Gabarap	0.001891517	0.270168996	-0.196177028	-0.031361839	-0.061075371	0.295403346	0.026880912
Mettl26	-0.060229378	-0.390267779	-0.263342071	-0.135940741	-0.157156011	-0.260230949	-0.275090636
Ndufa8	-0.228830245	0.296032129	-0.484146476	-0.269837121	-0.369957533	-0.138303529	-0.352843778
Serpinb7	-0.427248053	-0.28066068	-1.222925023	-0.023681747	-0.327942917	0.0030084	-0.098811602
Pid1	0.023472212	-0.099111681	0.552122576	0.249006017	0.36749913	0.321354824	0.099367518
Efna1	0.047421536	0.152358679	-0.192128636	0.084473051	0.091628422	-0.018302505	0.155589686
Apod	-0.163575812	-0.543634271	-0.07332634	0.658303412	-0.321279199	-0.037187854	-0.189461204
Blvrb	-0.288522826	0.303693508	-0.459991607	-0.002242773	-0.5445172	-0.40800198	-0.297541283
Dact2	0	0	0	-0.372321556	-0.131381797	0	-0.117976205
Adra1b	-0.060022691	0	-0.102315046	-0.157660129	-0.148550095	-0.048420379	-0.128430423
Uba3	-0.231349631	-0.748402757	-0.119367652	-0.319712532	-0.41274419	-0.233708926	-0.276367027
Tef	0.111289368	-0.186073347	-0.046355611	0.21255512	-0.244077256	0.149052496	0.263417147
Srpk1	-0.126491272	-0.334955995	0.016624389	-0.346945978	-0.071164877	-0.32007918	-0.132403619
Mcl1	-0.28254127	-0.143216541	-0.285949335	0.153073929	-0.496915537	-0.045160777	-0.390314979
Map7d3	0.056136392	0	0.003332939	0.041894351	-0.036786378	0.449120084	-0.015944732
Elovl6	-0.06821176	-0.195991159	-0.262304265	-0.163368274	-0.097427413	-0.118502091	-0.248916004
Ogt	-0.070355147	-0.717036189	-0.006391779	0.289010936	-0.288732815	0.001461415	0.268820878
Csf1	-0.486285855	-0.709675759	-0.397881499	-0.146800138	-0.550104242	-0.242472166	-0.358454862
Pappa2	0.29976429	0	0.209625841	0.074688322	-0.026196226	0.456874462	0.137301712
Kpna4	-0.092413794	0.409560299	-0.099303007	-0.415308121	-0.397925546	-0.113905465	-0.310271055
Dpy19l1	0.167318941	-0.1447788	0.141323934	0.058890703	-0.256561192	0.066955466	0.161378554
Llgl1	-0.082030623	-0.349787367	-0.292527114	-0.044235138	0.050245554	-0.124745818	-0.174217581
Nrxn2	-0.076997735	-0.050028419	-0.138720198	0.013670615	0.191930061	0.263162029	0.085935556
Eif1ad	-0.144023628	0.297012581	-0.156546117	0.118270385	-0.095183471	-0.083189924	-0.27521275
Lsm1	-0.164397394	0.051041246	0.268045334	-0.077813774	-0.287405308	-0.078976603	-0.281031101
Lrig1	-0.121076939	0.102778382	-0.050350415	0.033585844	-0.045196986	-0.059239845	-0.091825258
Gm16070	0.04918542	-0.049283896	0.059957834	0.160983293	0.068496899	0.031137969	0.138153967
Lzts2	0.116498464	-0.400572582	0.023954385	-0.037206275	-0.180036362	-0.017789956	-0.185653679
Cgnl1	-0.90715716	-0.72634499	-0.600868198	-0.246134659	-0.488227163	0.030854085	-0.442410409
Vmp1	-0.184349424	-0.151208443	0.272961315	-0.238360906	-0.306189047	-0.164508586	-0.328059933
Nptn	-0.07126606	-0.109740554	-0.238366025	-0.440482387	-0.548167537	-0.045761887	-0.322989944
Scara3	-0.009144379	0.226618503	0.060818868	0.47758927	0.161776245	0.332510373	-0.214653299
Mrps11	-0.050689423	-0.595648834	-0.040402013	0.177332084	-0.270045586	-0.234663873	-0.122852253
Phpt1	-0.009050735	0.218566919	-0.046390562	0.014729356	-0.073465382	-0.017893595	0.184505868
Pik3r1	-0.032696695	0.237263668	0.086526041	0.91264732	-0.008857912	-0.052559003	0.039124652
Entpd2	-0.210684914	-0.141478225	-1.391236304	-0.124908862	-0.519956417	-0.116795571	-0.388701023
Galnt16	-0.098434935	-0.301389095	-0.504124835	0.004933989	-0.275868267	-0.087586611	-0.247950627
Mef2c	0.270921455	-0.833138806	0.892856731	0.051724922	0.164509349	0.461438372	0.255307057
Trib2	-0.007128391	-0.337322452	0.252516613	0.123792405	0.087457913	-0.093876885	0.358953481
Immt	-0.278271265	-0.278034021	-0.093356859	-0.268730327	-0.437793692	-0.364733442	-0.27339793
Mrfap1	-0.073427682	-0.124191314	-0.216094014	0.06217763	-0.377636398	0.157986707	-0.322964233
Limk1	-0.05919511	-0.075365773	-0.092248362	-0.080332211	-0.224141334	-0.067617171	-0.170945448
Mgll	-0.916367716	-0.455427668	-0.330341134	-0.683928249	-0.141623321	-0.285193873	0.051007766
Mtdh	-0.123215969	0.123301345	0.080490428	-0.106608082	-0.114206951	-0.088814414	-0.341953156
Tpt1	-0.360965543	-0.087865401	0.058340689	0.46971987	-0.044049324	0.077981407	-0.055378364
Gjb3	0	0	0	-0.025079098	0	-0.155937012	-0.115546403
Idh3b	-0.075835224	-0.487541865	0.023416864	-0.282218096	-0.175479206	-0.175156903	-0.268661512
Jcad	-0.218247212	-0.140391466	-0.356508224	0.207578307	-0.148172909	-0.079216318	0.252957998
Ramp1	0.128711084	-0.877367423	0.552593517	-0.356302115	0.143729977	0.339518115	-0.002083588
Wdr19	0.050601948	0.153797824	-0.022677335	0.069229267	-0.041861273	-0.192597099	-0.101493977
Ptx3	-0.143129851	0	-0.037773592	-0.049589451	-0.316465068	-0.137018281	-0.153646569
Fmc1	-0.028600733	-0.173335782	-0.757542654	0.049068985	-0.497731084	-0.180769947	-0.358696972
Mcf2l	-0.024522875	-0.077287046	0	0.009742324	-0.091895103	-0.075889406	-0.153595693
Dnttip1	0.015254745	0.075318746	-0.264672569	-0.155661166	-0.058562534	-0.159464051	-0.126151239
Nol7	-0.52585405	-0.220335934	-0.271628388	-0.280484767	-0.392953341	-0.26385999	-0.266861352
Bop1	-0.215781571	-0.039640146	-0.176099678	-0.037786038	-0.008594326	-0.002686362	0.321420257
Add1	-0.348423171	-0.037792507	-0.495826393	-0.244989509	-0.524820434	-0.124181507	-0.327820971
Sec16b	0.177302597	-0.007815265	0.028596117	0.15194184	-0.05051631	0.297429782	0.185110475
Acadm	-0.041460612	0.141103502	-0.095577622	-0.197928708	-0.294709417	-0.359765092	-0.204751563
Cuta	-0.178319915	0.143475381	0.020496306	-0.133532097	-0.512149288	1.58E-05	-0.074258153
Ddx56	-0.051837922	0.062925252	0.054527387	0.0706656	-0.207764685	-0.090699862	-0.171421504
Atp6ap2	-0.291503676	0.454462979	-0.358806188	0.177240528	-0.091714143	-0.162718352	0.363044775
Mpped2	-0.003603037	-0.134719561	-0.130338088	-0.028344031	-0.010824067	0.168575682	0.30033119
Ei24	-0.359792709	-0.411414843	-0.09179186	0.214238414	-0.361385548	-0.032485026	-0.233488872
Rcn1	0.063793538	-0.099833975	0.246594526	0.012556626	0.266771094	0.362530247	0.181948922
Tmf1	0.064310398	-0.079945645	0.100396626	0.060491161	-0.113631494	0.343788091	0.166766192
Npc2	-0.090517831	-0.55693232	-0.257921089	-0.649834127	-0.420179872	-0.048788109	-0.402950409
Olfml3	0.911033391	0.433379001	0.138067067	1.630411805	0.176162549	0.471633223	0.248394585
Szrd1	-0.045161466	-0.056162085	-0.255683287	0.005526897	-0.316008154	-0.038827274	-0.121007314
Cxcl2	-0.937969281	0	-0.001796354	-0.210761458	-0.46227081	-1.697902424	-0.196919439
Bmpr2	-0.232781026	-0.383142566	-0.352469431	0.040824863	-0.487197905	0.214646528	-0.037030059
Nfatc2	0.191151931	0.035530908	0.029641283	-0.136012435	-0.103989949	0.368280964	-0.254694545
Zfp292	-0.260516724	-0.068793481	0.107798335	0.059997017	0.189137987	0.098874785	0.369001575
Cript	-0.236012707	-0.71738698	-0.465844172	-0.213418639	-0.352584211	-0.175526133	-0.314086763
Gprc5a	-0.087963208	0.049636018	-0.224611338	0.0660859	-0.20602533	-0.335452209	-0.254646231
Fndc3a	0.126204585	0.193321777	0.280335726	-0.051711092	-0.389361984	-0.251564507	-0.356445639
Arih1	-0.191001485	-0.020245804	-0.307719167	-0.058039598	-0.211735444	-0.017856997	-0.260233856
Ube2j1	-0.01394414	-0.348979069	-0.241575616	-0.030776505	-0.113036101	-0.208500859	-0.134508622
Ybx1	-0.13841503	-0.024845328	-0.081751355	0.081995658	-0.417872545	-0.199369984	-0.163354279
Mrpl14	-0.137399427	-0.238600512	-0.226201224	-0.353856545	-0.427995357	-0.08539054	-0.33767705
Timm50	-0.110253304	-0.149400365	-0.271464875	-0.228781531	-0.270916665	-0.278489578	-0.311240109
Srgap1	-0.093618373	-0.040591394	-0.095730653	0.032106058	-0.167465313	-0.018135617	-0.229684033
Reck	-0.083569334	0.018223308	-0.025004559	0.226474492	-0.167582891	0.342203589	0.149392012
Ankrd37	0.240731153	0.265766114	0.332776499	-0.033783739	0.309724459	0.013111311	0.278398573
Ctsb	-0.231677302	-0.064051983	-0.382502991	-0.026619569	-0.464398438	0.119703447	0.011005461
Prrc1	0.116713539	0.039981836	0.297157276	0.047707499	0.178268372	0.14158678	0.262178751
Chmp2a	-0.284723208	-0.238725289	-0.200392138	-0.384540409	-0.388787354	-0.25864784	-0.343641317
Actr10	-0.188394318	0.429417852	-0.270671779	-0.083650821	-0.259594962	-0.132143362	-0.289040717
Nol11	0.055140233	-0.400107486	0.005355892	-0.076777461	-0.361932957	-0.146934792	-0.163065017
Rdh14	-0.215586179	-0.337579484	-0.153495725	-0.102613972	-0.246435135	0.121993739	-0.2575963
Bysl	-0.065231363	-0.080790734	-0.131070009	-0.168979614	-0.110384365	-0.05323804	-0.171664487
Frzb	0.356429537	-0.023255375	1.021798677	0	0.289050175	0.228805695	0.017852671
Sf3b2	-0.339898258	0.091053344	-0.073219181	-0.063014351	-0.29201859	-0.216073362	-0.310070188
Tmem256	-0.118118332	0.007000775	-0.17516272	-0.50957711	-0.306733468	-0.036168662	-0.280763053
Ctsk	-0.365478383	0.295320923	0.078485153	0.062687179	-0.433364112	0.402761623	0.25555815
Dnajc8	-0.333039125	0.209245381	-0.23500412	-0.126859391	-0.252639599	-0.045868709	-0.316735757
Sgf29	-0.033749598	-0.09139453	-0.146169629	-0.152811514	-0.090473972	-0.237191109	-0.170014594
Eprs	0.095714819	0.389447278	0.244483151	0.313118392	-0.061549315	0.255211029	0.336239356
Mrpl12	-0.219397105	0.043459492	-0.172606811	-0.175392044	-0.385202364	-0.340307394	-0.248288805
Jup	-0.362618205	-0.134499338	-0.360832167	0.21955099	-0.394602351	-0.148784247	-0.02126227
Triqk	-0.161124853	-0.17572802	0.010350706	0.068974984	-0.00714613	0.345556956	0.089320031
Mertk	0.096633339	-0.023255375	0.342412694	0.140817855	0.166606133	0.150626405	0.236868487
Ppil2	0.052113324	0.220187192	-0.253229437	-0.012639127	-0.171837719	-0.009029012	-0.20704921
Nfkb2	-0.059005669	0.363839529	-0.177015092	0.024645303	-0.296643369	-0.157938196	-0.238735899
Ncstn	0.049536112	-0.266602262	0.014560006	-0.058639027	-0.366114293	-0.194489019	-0.190645132
Acvrl1	-0.012054452	0.325349299	-0.271976705	0.127022706	-0.483773724	0.01013923	-0.236998197
Calm3	-0.287280241	-0.011550623	-0.454005214	-0.097645156	-0.286701833	-0.108218703	-0.297201442
S100a3	0.031575745	-0.670372636	0	-0.227000438	-0.098820446	-0.268550145	-0.080296782
Akap9	0.154221133	0.560488484	0.216159475	0.327385075	0.240815303	0.351012336	0.362439376
Snai2	0.304723628	0.65704099	0.449579739	-0.116637606	0.137679088	0.445686565	0.063859134
Vdac2	-0.042613315	-0.05633555	-0.157134812	-0.22832232	-0.342649784	-0.130326742	-0.355593173
Sertad1	-0.501218748	0.461209567	-0.082811513	0.638440887	-0.516364064	0.055677713	-0.277797509
Fubp1	-0.101101729	0.673536021	-0.009213996	-0.164036189	-0.546183574	-0.062962701	-0.010562692
Ext1	-0.139186046	0.190034404	0.190608863	-0.265129151	-0.270862289	-0.012758871	-0.285361078
Dock8	0.184021243	-0.04716454	0.044505601	-0.058291094	0.125282854	0.061397082	0.300336478
Palm	-0.42806794	-0.150726959	-0.527813291	-0.134970406	-0.436457849	0.020246578	-0.296377163
Tspan17	-0.284178946	-0.230203429	-0.341002691	-0.492484063	-0.469363235	-0.101510071	-0.317779414
Cyp51	0.359644237	0.533835315	0.181284627	0.33065012	0.089979543	0.524576067	0.130750199
Rela	-0.213593439	-0.014414551	-0.455803718	-0.103627913	-0.228618524	-0.300155048	-0.258788558
Cyp1b1	0	-0.169216641	0	-0.097694048	-0.028236504	-0.030917822	-0.137131585
Afdn	0.187398663	-0.372797554	-0.222704016	-0.25817802	-0.383960945	-0.216862259	-0.274943662
Cct2	-0.526266383	-0.008476177	-0.205839944	-0.023213963	-0.473004088	-0.330582213	-0.326139365
Mtmr10	0.067395227	-0.170782705	0.319064523	0.060468897	0.088427315	0.253320789	-0.028389376
Usmg5	-0.078234645	-0.379916755	-0.240441784	-0.258887135	-0.190286643	-0.122453581	-0.292742557
Setd6	-0.018987827	-0.165707439	-0.132211875	-0.049568629	-0.072091475	-0.076296792	-0.18699701
Lrrfip2	-0.53266845	-0.192714497	-0.043226564	-0.208261657	-0.31375892	-0.39595041	-0.36853623
Pafah1b2	-0.296723279	-0.256975705	-0.17708297	-0.273955042	-0.226553644	-0.039722869	-0.296969348
Gps1	-0.080905705	-0.16967117	-0.359529347	-0.135234489	-0.352104129	-0.195795134	-0.281550281
Timm10	-0.198043829	-0.706856492	-0.009352662	0.040652236	-0.285571173	-0.180779952	-0.270298505
Timm8b	0.316602583	-0.225624041	-0.052600197	-0.553618418	-0.354152414	-0.266765231	-0.233192978
BC005537	-0.165841552	-0.369746657	-0.150832944	0.051909537	-0.257311663	-0.040074828	-0.296691961
Dnaja2	-0.109319504	-0.093127741	-0.546636669	-0.096669548	-0.470856808	-0.034034819	-0.320555799
Cdc42ep5	-0.318641919	-0.101305439	-0.273167937	-0.061999895	-0.394641676	-0.316657173	-0.364108673
Pde4b	0.130511458	0.406654402	0.092019192	0.067595062	-0.12169775	-0.36022408	0.134313318
Selenon	-0.036598112	-0.130644584	-0.096318668	-0.025015159	-0.149344485	-0.008634872	0.002533059
Lmcd1	0.079960317	0.584813676	0.232836524	0.680826788	0.108033431	0.291957516	0.180965769
Mrps12	-0.17796092	0.277988353	-0.008879555	-0.182278713	-0.225207527	-0.16431902	-0.263558624
C1qtnf4	0.137186652	-0.120883716	0.489259999	0.033777855	0.212982831	0.377176188	0.26545933
Gsg1	0	-0.131381115	0	-0.076629276	-0.024718406	-0.175241218	-0.127856144
Tnfsf12	-0.022133203	0.023972343	-0.211375823	-0.055343685	-0.430224609	-0.105140164	-0.184519171
Cldn3	0.032481555	-0.031806594	-0.030238996	-0.063030898	-0.083398125	-0.005222666	-0.24696389
Kitl	-0.275299764	-0.237178156	0	-0.099020033	-0.249254962	-0.109743041	-0.103072123
Actr2	-0.521055585	-0.668392391	-0.061077505	-0.131828919	-0.226839628	-0.31505686	-0.291759976
Elf1	-0.087038686	-0.004433799	0.05602348	-0.045363584	-0.179851425	-0.333125226	-0.188392937
Tgfbr3	0.010068154	-0.805259866	0.274664222	0.138614884	-0.426528858	-0.188798354	-0.322734467
Arl3	0.019078902	-0.12186118	0.066692228	0.141354512	-0.328782426	-0.040497606	-0.324447371
Lsm2	-0.198526133	0.084715519	-0.084197584	-0.240922236	-0.100190541	-0.189537705	-0.211778092
Ctdsp2	-0.22640481	-0.199050723	0.073763233	-0.043285787	-0.293280711	0.141504959	-0.31547994
Aurkaip1	-0.362110018	0.220797904	-0.530167639	-0.160531338	-0.307577275	-0.269220075	-0.246342097
Os9	-0.218178122	0.260289899	0.016799025	0.013094229	0.037632939	0.299200589	0.085598808
Idh3a	-0.102295949	-0.209429632	-0.082118034	-0.299089417	-0.253035095	-0.150416058	-0.292643474
Eif3j2	-0.220653111	-0.280870682	-0.134097865	-0.020272964	0.083658726	-0.043640108	-0.027633421
Papd4	-0.091697183	-0.625962152	-0.24956636	-0.063500667	-0.273013026	-0.179720738	-0.201669712
Chmp4b	-0.042107348	0.19507543	-0.470776614	-0.005320943	0.119130168	0.144623541	-0.253696659
Hilpda	0.161401835	0.235439096	0.066545429	0.01659469	0.055932869	-0.069587556	0.272653314
Timm8a1	-9.01E-05	-0.163328584	-0.048509947	0.001898776	-0.065953201	-0.258183113	-0.323767838
Pycr2	0.008992981	-0.369296577	-0.086726401	-0.049007723	-0.195152784	-0.176906707	-0.14834845
Crk	-0.080735152	0.099584891	-0.089059505	-0.174641553	-0.358553687	-0.024634471	-0.298461028
Mtg2	0.014362666	-0.21877416	-0.264759357	-0.099326585	-0.059985745	-0.164298882	-0.082728636
Ubxn4	-0.436213683	-0.161547605	-0.116649037	-0.339706283	-0.193138254	-0.272360804	-0.282258736
Map2	0.002450746	-0.290920868	0.292960545	0.300574591	0.309366799	0.19015753	0.261319551
D630045J12Rik	0.953326093	0.462580235	0.597300867	-0.011671226	0.648161307	0.197114636	0.019613012
Nrbf2	-0.101581323	-0.099409963	-0.038275972	-0.082843859	-0.052901909	0.393138243	0.089345023
Eef1g	-0.270145325	0.008634266	0.274409674	0.230843828	-0.125134953	-0.295986111	-0.194831575
Snx6	-0.109438077	-0.700340606	-0.381722108	-0.060253916	-0.243143786	-0.349973257	-0.325675511
Chordc1	-0.09083134	-0.00201514	-0.124549778	0.216181005	-0.066387708	-0.311749594	-0.030822621
Pcsk7	0.006817574	0.606239725	0.04992178	0.004933156	-0.090018705	0.032862065	0.080920504
Ggt1	0.010089009	0	0.055157719	0	0.208562584	0.053015351	0.14268974
Med29	-0.091444992	-0.100891128	-0.127063392	-0.086132177	-0.183716989	-0.056310144	-0.263247839
Lbhd2	0.22843659	0	0.09266579	0	-0.027257491	0.517232095	-0.048202575
Ttc3	-0.464112703	-0.289531722	0.423637375	0.020747517	-0.064096305	0.169408	0.262170816
Ahr	-0.064852773	0	-0.034438758	-0.03084449	-0.158526103	-0.015911129	-0.282273795
Dpm2	-0.019978077	-0.16047808	-0.174984424	-0.102516601	-0.492488084	-0.112397392	-0.2268222
Atf7	-0.120423686	-0.018410945	0.227490751	0.270849234	-0.071003786	-0.018680236	0.224604278
Ppp2r5a	-0.057011913	-0.384032587	-0.104447976	-0.276883985	-0.200799997	-0.128957961	-0.248212001
Lrrc8d	0.150994342	-0.237055626	-0.143680949	0.001553701	-0.07140339	-0.110084304	-0.187672683
Apbb1	-0.291284748	-0.467758842	-0.373285532	-0.095474242	-0.118652153	-0.065140422	-0.151948292
Ssr1	-0.233634106	-0.2548963	-0.015449916	0.353667641	0.052086935	0.285666505	0.361503008
Mrpl58	0.021597886	-0.190414575	0.015377829	0.039694427	-0.318813155	-0.196171876	-0.320879002
Cd109	-0.369074052	0.266338861	-0.253866544	0.061972924	0.014729241	-0.361526475	-0.0676961
Nop10	0.028040629	-0.365236913	0.082200718	-0.171497508	-0.112921379	-0.070291715	-0.283270523
Polr3k	0.099086497	0.592843772	-0.03952396	-0.201829291	-0.182277386	-0.207368992	0.044831608
Yipf1	-0.085279126	-0.021872483	-0.260814182	-0.11930155	-0.22094512	-0.072100108	-0.154791368
BC028528	0	-0.33879694	0	-0.033730393	-0.044040072	0.005089128	-0.112341545
Ntan1	-0.012109236	0.14675373	-0.321879137	0.183493857	-0.199222431	0.054350045	-0.172993788
2-Mar	-0.339902725	-0.321200485	-0.264421694	-0.136090347	-0.501551115	-0.041967507	-0.143335275
Prelp	-0.36747186	0.43272469	-0.227730952	0.523497543	-0.00615095	0.31783851	-0.214617994
Rhoj	-0.372237168	-0.660581846	-0.471430651	-0.172987102	-0.388758392	0.049921722	-0.377345175
Fus	-0.295698865	0.340148221	-0.03664214	0.035768813	-0.550534244	0.091051237	-0.144323896
Angptl7	-0.147634799	-0.505876812	-0.049418406	2.675638989	0.191471375	-0.112723613	0.009571282
Hyou1	-0.165505032	0.09494253	0.195939061	-0.128109057	-0.086411443	-0.347695301	-0.132595511
Cercam	0.023912913	0.030659045	0.28929085	0.12069731	0.011248985	0.262154717	0.293056475
Pdcd6	-0.15312656	0.014869703	-0.341251298	-0.298078141	-0.447728657	-0.201923559	-0.146370653
Ermp1	0.081438803	-0.031806594	-0.123716761	-0.058403155	-0.106221276	-0.071915862	-0.191771082
Gm17501	-0.10997	0.791141848	-0.111754246	-0.297388248	-0.005140132	-0.06542988	-0.269063036
Tysnd1	-0.032153077	0.482589492	-0.217251628	0.063424024	-0.307526996	0.006037755	-0.219307852
Xylt1	0.114417615	0.271371387	0.339388934	-0.082860808	0.127801689	0.346856358	-0.027720159
Tesc	-0.036084592	-0.093390373	0.032998066	0.009061911	0.034088903	0.770792595	-0.102702984
Rgma	-0.234032104	-0.300154077	-0.21224268	-0.01342268	-0.220907703	-0.076367833	-0.191316249
Asah1	-0.186985306	0.118121139	-0.051874598	-0.620459269	-0.209363288	-0.117291913	0.015828181
Zmpste24	-0.115569748	0.278670113	-0.206947581	-0.012361159	-0.052753623	0.030711207	-0.055686747
Eif4a3	-0.127498443	0.217684601	-0.390427142	-0.063966957	-0.372541058	0.048684938	-0.275832321
Nmt2	0.011801883	-0.074418917	-0.021673531	-0.283623603	-0.471628546	-0.356339339	-0.248907515
Psmb10	-0.14215666	-0.021122853	-0.110679504	-0.063745303	-0.039773494	-0.057127064	-0.241587932
Cpt1a	-0.137920184	0.220595105	-0.122188659	-0.171176269	-0.05302767	-0.151711596	-0.117507636
Cacna2d1	-0.087599046	-0.156853361	-0.29543237	0.016881345	0.039034608	-0.125107027	0.350779261
Itga6	-0.164226861	-0.104043534	-0.036371809	-0.327768225	-0.247409929	-0.262700585	-0.158474514
Rab35	-0.050132742	-0.108854877	-0.074521895	0.088754628	-0.210755676	-0.122479059	-0.214971119
Fbl	-0.260249479	0.147124671	-0.009082829	-0.222119221	-0.372261943	-0.149755055	-0.185830766
Snrpg	-0.094033539	-0.262974647	-0.005142929	0.089184428	-0.438009128	0.043687012	-0.183490356
Efhd2	0.151789508	-0.294197886	-0.155490143	-0.42720244	-0.390044759	-0.28161696	-0.270582593
Zfp260	0.348946873	0.406743011	-0.0135929	-0.191063429	0.25049044	0.342667205	0.321904293
Dnm3	-0.063072602	0.241598542	0.0510227	0.02634677	0.011209819	0.055984933	0.188934653
Trim28	-0.074492266	0.60146289	0.051344543	-0.058702409	-0.29318931	-0.080433357	-0.163017941
Atf1	0.304134322	-0.659267031	-0.025843516	0.127698538	-0.121331171	-0.1100895	-0.186366586
Ppp3cb	-0.18887672	-0.142313854	0.05212726	-0.009345365	-0.35883086	-0.035016497	-0.263593301
Trp53i13	0.156484143	0.217710241	0.186124936	0.378516987	0.153749191	0.276662002	0.313960198
Cdc26	0.072461666	0.108282249	0.058899772	-0.044544689	0.044929887	0.271388794	0.171261533
Ndnf	0.067275511	0	-0.034438758	1.33E-06	-0.408981552	0.033040616	-0.219074589
Has2	-0.104335583	-0.429491671	-0.078509531	-0.235295598	0.003339012	-0.359458841	-0.314324192
Mrpl57	-0.017576419	-0.396735821	-0.0479014	-0.447079233	-0.429840114	-0.211944829	-0.3138155
Npdc1	-0.545141972	0.715483581	-0.784971705	-0.205054726	0.048079837	-0.259435371	0.090342303
Pgf	-0.416426546	0.11219282	-0.267852781	-0.450777175	-0.14531558	-0.087126497	-0.421058418
Capza1	-0.342693807	-0.333501672	-0.532259421	0.134039726	-0.233896782	-0.351037258	-0.176096132
Cdc40	-0.131309441	-0.027320962	-0.029184396	-0.058178395	-0.148358599	-0.075269086	-0.246657498
Dennd6a	-0.297901951	-0.154378491	-0.046122956	-0.103377444	-0.066753764	-0.046058013	-0.18934485
Necap2	0.11726988	0.479902903	-0.19432353	-0.137919549	-0.281556285	-0.097243842	-0.192249108
Pdap1	-0.325073908	-0.609264263	-0.104017795	0.051288679	-0.096819858	-0.146900423	-0.191690017
Zfp593	0.137621193	-0.117521731	-0.247888531	-0.041630707	-0.279424615	-0.210927176	-0.275644409
[truncated: 28,880 more rows]
