# Supplementary material for: Single-cell RNA sequencing reveals cellular and molecular heterogeneity in fibrocartilaginous enthesis formation
Source: eLife. 2023 Sep 12;12:e85873. doi: 10.7554/eLife.85873 (PMC10513478; doi:10.7554/eLife.85873)
Supplement: Supplementary file 6. [file elife-85873-supp6.zip › Supplementary File 6 Pyscenic topRegulators related to Figure 5..csv]

Regulon	CellType	RelativeActivity
2610044O15Rik8(+)	BTJ chondrocytes	2.038294046
Alx4(+)	BTJ chondrocytes	1.080807547
Arid3a(+)	BTJ chondrocytes	1.21279962
Arnt(+)	BTJ chondrocytes	0.609547874
Atf4(+)	BTJ chondrocytes	0.38645413
Atf6(+)	BTJ chondrocytes	0.590697741
Barx2(+)	BTJ chondrocytes	1.350556022
Bcl11a(+)	BTJ chondrocytes	0.236756464
Bcl6(+)	BTJ chondrocytes	0.629628148
Bcl6b(+)	BTJ chondrocytes	0.555882823
Bhlhe22(+)	BTJ chondrocytes	0.321730585
Bhlhe40(+)	BTJ chondrocytes	0.362692988
Bhlhe41(+)	BTJ chondrocytes	1.113110593
Bmyc(+)	BTJ chondrocytes	1.075923976
Borcs8(+)	BTJ chondrocytes	1.700292621
Brca1(+)	BTJ chondrocytes	0.166227431
Brf1(+)	BTJ chondrocytes	0.053151107
Brf2(+)	BTJ chondrocytes	0.585715462
Bsx(+)	BTJ chondrocytes	0.210507348
Clock(+)	BTJ chondrocytes	0.17306367
Creb3(+)	BTJ chondrocytes	1.047805379
Creb3l1(+)	BTJ chondrocytes	0.813119371
Cux1(+)	BTJ chondrocytes	1.476251759
Cxxc1(+)	BTJ chondrocytes	0.007550462
Dmrta2(+)	BTJ chondrocytes	0.168368686
E2f2(+)	BTJ chondrocytes	0.067228678
Ehf(+)	BTJ chondrocytes	0.073733952
Elf2(+)	BTJ chondrocytes	0.071621769
Elk3(+)	BTJ chondrocytes	1.463110638
Emx2(+)	BTJ chondrocytes	0.066561276
Erf(+)	BTJ chondrocytes	1.005964818
Erg(+)	BTJ chondrocytes	0.344203627
Esr1(+)	BTJ chondrocytes	0.326514821
Esrrg(+)	BTJ chondrocytes	1.266759774
Etv4(+)	BTJ chondrocytes	1.349484322
Etv6(+)	BTJ chondrocytes	0.356303327
Fiz1(+)	BTJ chondrocytes	0.880420307
Fli1(+)	BTJ chondrocytes	0.07620391
Foxa2(+)	BTJ chondrocytes	1.176344719
Foxa3(+)	BTJ chondrocytes	1.263442943
Foxc1(+)	BTJ chondrocytes	1.046451897
Foxc2(+)	BTJ chondrocytes	1.469754163
Foxd2(+)	BTJ chondrocytes	1.204301902
Foxd3(+)	BTJ chondrocytes	1.205113986
Foxn3(+)	BTJ chondrocytes	0.342379872
Foxo3(+)	BTJ chondrocytes	0.060083089
Foxo6(+)	BTJ chondrocytes	0.551271312
Foxp4(+)	BTJ chondrocytes	0.0559335
Gabpb1(+)	BTJ chondrocytes	0.513492919
Gli1(+)	BTJ chondrocytes	1.111994756
Glis1(+)	BTJ chondrocytes	0.218323759
Glis2(+)	BTJ chondrocytes	0.817859789
Gm14326(+)	BTJ chondrocytes	0.513392512
Grhpr(+)	BTJ chondrocytes	1.183804915
Gsc(+)	BTJ chondrocytes	0.496636932
Hif1a(+)	BTJ chondrocytes	1.314155993
Hinfp(+)	BTJ chondrocytes	0.760864971
Hivep1(+)	BTJ chondrocytes	0.756857758
Hlf(+)	BTJ chondrocytes	1.186128178
Hoxa10(+)	BTJ chondrocytes	1.278176595
Hoxa11(+)	BTJ chondrocytes	1.151774138
Hoxa2(+)	BTJ chondrocytes	1.551001306
Hoxa6(+)	BTJ chondrocytes	0.23954535
Hoxa7(+)	BTJ chondrocytes	0.146359999
Hoxa9(+)	BTJ chondrocytes	0.770459725
Hoxb4(+)	BTJ chondrocytes	0.654604754
Hoxb5(+)	BTJ chondrocytes	0.070455118
Hoxc9(+)	BTJ chondrocytes	0.147482548
Hoxd10(+)	BTJ chondrocytes	1.167171369
Hoxd11(+)	BTJ chondrocytes	1.41552936
Hoxd8(+)	BTJ chondrocytes	1.292832786
Hoxd9(+)	BTJ chondrocytes	1.213820009
Hsf1(+)	BTJ chondrocytes	0.089109604
Ikzf1(+)	BTJ chondrocytes	0.057873192
Irf4(+)	BTJ chondrocytes	0.576846317
Kdm5b(+)	BTJ chondrocytes	0.103188829
Kdm5d(+)	BTJ chondrocytes	1.046831613
Klf11(+)	BTJ chondrocytes	0.913778663
Klf15(+)	BTJ chondrocytes	0.777906057
Lcorl(+)	BTJ chondrocytes	0.217350103
Lef1(+)	BTJ chondrocytes	0.843992106
Lhx2(+)	BTJ chondrocytes	0.537543274
Lhx9(+)	BTJ chondrocytes	1.339779854
Maf(+)	BTJ chondrocytes	0.711596494
Mafa(+)	BTJ chondrocytes	1.153662446
Mbd4(+)	BTJ chondrocytes	0.527061154
Mecom(+)	BTJ chondrocytes	0.352980801
Mecp2(+)	BTJ chondrocytes	0.063411805
Meis1(+)	BTJ chondrocytes	0.533369898
Mga(+)	BTJ chondrocytes	0.911106904
Mkx(+)	BTJ chondrocytes	0.874765355
Msx2(+)	BTJ chondrocytes	0.691182768
Mxd4(+)	BTJ chondrocytes	0.520093952
Mxi1(+)	BTJ chondrocytes	1.175737736
Mybl1(+)	BTJ chondrocytes	1.084395971
Mybl2(+)	BTJ chondrocytes	0.474167653
Mzf1(+)	BTJ chondrocytes	0.439214273
Neurog1(+)	BTJ chondrocytes	0.00402016
Nf1(+)	BTJ chondrocytes	0.021360791
Nfat5(+)	BTJ chondrocytes	0.586322855
Nfatc2(+)	BTJ chondrocytes	1.548219364
Nfatc4(+)	BTJ chondrocytes	0.486260401
Nfe2l3(+)	BTJ chondrocytes	0.216776463
Nfix(+)	BTJ chondrocytes	0.750257497
Nfya(+)	BTJ chondrocytes	0.33135194
Nfyb(+)	BTJ chondrocytes	0.38202478
Npdc1(+)	BTJ chondrocytes	0.755611791
Nr1d1(+)	BTJ chondrocytes	0.705446295
Nr1d2(+)	BTJ chondrocytes	0.07801406
Nr1h3(+)	BTJ chondrocytes	0.623505404
Nr2c1(+)	BTJ chondrocytes	1.669995362
Nr2c2(+)	BTJ chondrocytes	0.875886501
Nuak1(+)	BTJ chondrocytes	0.061391636
Pax5(+)	BTJ chondrocytes	1.14761989
Pbx3(+)	BTJ chondrocytes	0.41941052
Pknox2(+)	BTJ chondrocytes	0.319309804
Pole3(+)	BTJ chondrocytes	0.290716244
Pole4(+)	BTJ chondrocytes	0.37771277
Pou2af1(+)	BTJ chondrocytes	0.137946236
Pou3f1(+)	BTJ chondrocytes	0.853284816
Pou3f2(+)	BTJ chondrocytes	0.854802457
Pou3f3(+)	BTJ chondrocytes	0.685539415
Ppard(+)	BTJ chondrocytes	1.034880074
Rarg(+)	BTJ chondrocytes	1.631198066
Rfx1(+)	BTJ chondrocytes	0.855554791
Rfx5(+)	BTJ chondrocytes	0.420273602
Rorc(+)	BTJ chondrocytes	0.394828037
Rxra(+)	BTJ chondrocytes	1.334018305
Rxrb(+)	BTJ chondrocytes	0.322327312
Rxrg(+)	BTJ chondrocytes	0.293510998
Sap30(+)	BTJ chondrocytes	1.077622733
Setdb1(+)	BTJ chondrocytes	0.189663702
Six2(+)	BTJ chondrocytes	0.651575741
Smc3(+)	BTJ chondrocytes	0.071250711
Snai2(+)	BTJ chondrocytes	0.587985962
Sox5(+)	BTJ chondrocytes	0.221624727
Sox8(+)	BTJ chondrocytes	0.149209537
Sox9(+)	BTJ chondrocytes	1.485923985
Sp4(+)	BTJ chondrocytes	0.383864694
Sp7(+)	BTJ chondrocytes	0.24420234
Spib(+)	BTJ chondrocytes	0.550133102
Srebf1(+)	BTJ chondrocytes	0.753534237
Srebf2(+)	BTJ chondrocytes	0.319144625
Supt20(+)	BTJ chondrocytes	0.653555709
Taf1(+)	BTJ chondrocytes	0.097577347
Taf7(+)	BTJ chondrocytes	0.492866307
Tal1(+)	BTJ chondrocytes	0.023788729
Tcf12(+)	BTJ chondrocytes	0.036615252
Tcf7l1(+)	BTJ chondrocytes	0.291585493
Tef(+)	BTJ chondrocytes	0.645429104
Tfap2c(+)	BTJ chondrocytes	0.792085904
Tfdp1(+)	BTJ chondrocytes	0.88273704
Thra(+)	BTJ chondrocytes	0.629720423
Timm8a1(+)	BTJ chondrocytes	0.078389595
Twist2(+)	BTJ chondrocytes	0.571256511
Xbp1(+)	BTJ chondrocytes	0.787220192
Xrcc4(+)	BTJ chondrocytes	1.19932234
Zbtb18(+)	BTJ chondrocytes	1.595781529
Zfp105(+)	BTJ chondrocytes	0.445515503
Zfp13(+)	BTJ chondrocytes	0.050424165
Zfp148(+)	BTJ chondrocytes	0.351839894
Zfp263(+)	BTJ chondrocytes	2.029419991
Zfp266(+)	BTJ chondrocytes	0.034372084
Zfp296(+)	BTJ chondrocytes	0.780338226
Zfp324(+)	BTJ chondrocytes	1.126569654
Zfp354b(+)	BTJ chondrocytes	0.741050675
Zfp354c(+)	BTJ chondrocytes	0.780330985
Zfp358(+)	BTJ chondrocytes	0.836962887
Zfp362(+)	BTJ chondrocytes	0.80454728
Zfp37(+)	BTJ chondrocytes	1.116522346
Zfp597(+)	BTJ chondrocytes	0.749981961
Zfp612(+)	BTJ chondrocytes	0.863609666
Zfp628(+)	BTJ chondrocytes	0.151940822
Zfp64(+)	BTJ chondrocytes	0.393266315
Zfp664(+)	BTJ chondrocytes	0.246980524
Zfp691(+)	BTJ chondrocytes	0.565097251
Zfp729b(+)	BTJ chondrocytes	0.431461328
Zfp780b(+)	BTJ chondrocytes	0.832281067
Zfp938(+)	BTJ chondrocytes	0.024649534
Zfp950(+)	BTJ chondrocytes	0.099409167
Zfx(+)	BTJ chondrocytes	0.195560131
Zkscan4(+)	BTJ chondrocytes	1.469911479
Zscan29(+)	BTJ chondrocytes	0.22883799
2610044O15Rik8(+)	BTJ tenocytes	0.255013446
Acaa1b(+)	BTJ tenocytes	0.472484043
Ahctf1(+)	BTJ tenocytes	0.425316797
Alx4(+)	BTJ tenocytes	1.150451912
Arid3a(+)	BTJ tenocytes	0.715852509
Arnt(+)	BTJ tenocytes	1.846276318
Atf1(+)	BTJ tenocytes	0.892284741
Atf2(+)	BTJ tenocytes	0.281200152
Atf4(+)	BTJ tenocytes	0.483185887
Atf6(+)	BTJ tenocytes	0.23300537
Atf6b(+)	BTJ tenocytes	0.307178632
Bach2(+)	BTJ tenocytes	1.403958214
Barx2(+)	BTJ tenocytes	0.648658997
Bcl11a(+)	BTJ tenocytes	1.393840644
Bcl3(+)	BTJ tenocytes	0.321118609
Bcl6(+)	BTJ tenocytes	0.767672041
Bcl6b(+)	BTJ tenocytes	1.223504313
Bclaf1(+)	BTJ tenocytes	0.900129497
Bdp1(+)	BTJ tenocytes	0.989583901
Bhlhe22(+)	BTJ tenocytes	0.569233287
Bhlhe40(+)	BTJ tenocytes	0.909832404
Bhlhe41(+)	BTJ tenocytes	0.954513913
Borcs8(+)	BTJ tenocytes	0.027625955
Brca1(+)	BTJ tenocytes	0.88494296
Brf1(+)	BTJ tenocytes	0.743056169
Brf2(+)	BTJ tenocytes	0.032124761
Bsx(+)	BTJ tenocytes	0.85262293
Cbx7(+)	BTJ tenocytes	0.163174507
Cebpe(+)	BTJ tenocytes	0.900649475
Cebpg(+)	BTJ tenocytes	1.068123347
Chd1(+)	BTJ tenocytes	0.07285913
Chd2(+)	BTJ tenocytes	0.299381158
Clock(+)	BTJ tenocytes	1.403544106
Cpeb1(+)	BTJ tenocytes	0.040689195
Creb1(+)	BTJ tenocytes	0.224945551
Creb3l1(+)	BTJ tenocytes	0.094972367
Creb3l2(+)	BTJ tenocytes	1.400551144
Creb3l4(+)	BTJ tenocytes	0.611132933
Crem(+)	BTJ tenocytes	0.106666456
Ctcf(+)	BTJ tenocytes	0.932155383
Cux1(+)	BTJ tenocytes	1.012498809
Cxxc1(+)	BTJ tenocytes	1.62302299
Dbp(+)	BTJ tenocytes	0.465641188
Ddit3(+)	BTJ tenocytes	0.047194097
Deaf1(+)	BTJ tenocytes	0.117037941
Dmrta2(+)	BTJ tenocytes	1.758778246
E2f2(+)	BTJ tenocytes	1.117169566
E2f3(+)	BTJ tenocytes	0.551389764
E2f4(+)	BTJ tenocytes	0.909652896
E2f6(+)	BTJ tenocytes	0.602750627
E2f7(+)	BTJ tenocytes	0.857950783
E2f8(+)	BTJ tenocytes	1.177037706
E4f1(+)	BTJ tenocytes	0.618296976
Ehf(+)	BTJ tenocytes	0.117367635
Elf1(+)	BTJ tenocytes	0.319875273
Elf2(+)	BTJ tenocytes	0.396301761
Elf4(+)	BTJ tenocytes	0.965169161
Elk1(+)	BTJ tenocytes	0.252591754
Elk3(+)	BTJ tenocytes	0.653088598
Elk4(+)	BTJ tenocytes	0.755758655
Ep300(+)	BTJ tenocytes	0.701524156
Erf(+)	BTJ tenocytes	0.687244364
Esr1(+)	BTJ tenocytes	1.092662242
Esrrg(+)	BTJ tenocytes	0.951516792
Ets1(+)	BTJ tenocytes	0.122709034
Ets2(+)	BTJ tenocytes	0.977242264
Etv3(+)	BTJ tenocytes	0.30206124
Etv4(+)	BTJ tenocytes	0.834767286
Etv6(+)	BTJ tenocytes	0.706095033
Ezh2(+)	BTJ tenocytes	0.22034623
Fiz1(+)	BTJ tenocytes	0.173171598
Fli1(+)	BTJ tenocytes	0.329536102
Fosl1(+)	BTJ tenocytes	0.236291596
Fosl2(+)	BTJ tenocytes	0.184232026
Foxa3(+)	BTJ tenocytes	0.683857749
Foxc1(+)	BTJ tenocytes	0.965712416
Foxc2(+)	BTJ tenocytes	1.049749732
Foxd2(+)	BTJ tenocytes	1.041877832
Foxd3(+)	BTJ tenocytes	1.055939267
Foxf1(+)	BTJ tenocytes	0.198357694
Foxf2(+)	BTJ tenocytes	0.578103931
Foxj2(+)	BTJ tenocytes	0.498989286
Foxj3(+)	BTJ tenocytes	1.069677304
Foxk1(+)	BTJ tenocytes	0.030993978
Foxn3(+)	BTJ tenocytes	0.618330141
Foxo1(+)	BTJ tenocytes	1.197896442
Foxo3(+)	BTJ tenocytes	1.531221684
Foxo6(+)	BTJ tenocytes	1.146359338
Foxp1(+)	BTJ tenocytes	0.526410364
Foxp2(+)	BTJ tenocytes	0.356638684
Foxp4(+)	BTJ tenocytes	0.671788146
Gabpa(+)	BTJ tenocytes	0.979791195
Gabpb1(+)	BTJ tenocytes	0.736116227
Gata2(+)	BTJ tenocytes	0.577426462
Gata6(+)	BTJ tenocytes	0.729423763
Gli1(+)	BTJ tenocytes	0.895522898
Glis1(+)	BTJ tenocytes	0.475837239
Glis2(+)	BTJ tenocytes	0.612291549
Gm14326(+)	BTJ tenocytes	1.201668957
Gm14403(+)	BTJ tenocytes	0.386843336
Gm29609(+)	BTJ tenocytes	0.421231116
Gm3854(+)	BTJ tenocytes	0.649522772
Gmeb2(+)	BTJ tenocytes	0.850331055
Grhpr(+)	BTJ tenocytes	0.292964981
Gsc(+)	BTJ tenocytes	0.869921843
Gtf2f1(+)	BTJ tenocytes	1.054064869
Hcfc1(+)	BTJ tenocytes	0.873160077
Hif1a(+)	BTJ tenocytes	0.287920633
Hinfp(+)	BTJ tenocytes	0.132786589
Hivep1(+)	BTJ tenocytes	0.920612804
Hivep3(+)	BTJ tenocytes	0.161875546
Hlf(+)	BTJ tenocytes	1.015404275
Hlx(+)	BTJ tenocytes	0.123138018
Hoxa10(+)	BTJ tenocytes	0.52876296
Hoxa11(+)	BTJ tenocytes	0.840384537
Hoxa2(+)	BTJ tenocytes	1.063560058
Hoxa3(+)	BTJ tenocytes	0.646068068
Hoxa5(+)	BTJ tenocytes	0.093732632
Hoxa6(+)	BTJ tenocytes	1.012619077
Hoxa7(+)	BTJ tenocytes	0.615126236
Hoxa9(+)	BTJ tenocytes	1.611076051
Hoxb4(+)	BTJ tenocytes	0.620758679
Hoxc6(+)	BTJ tenocytes	0.608242896
Hoxc9(+)	BTJ tenocytes	0.937513442
Hoxd10(+)	BTJ tenocytes	0.51949113
Hoxd11(+)	BTJ tenocytes	0.784021997
Hoxd8(+)	BTJ tenocytes	0.932880022
Hoxd9(+)	BTJ tenocytes	1.015817364
Hsf1(+)	BTJ tenocytes	1.395869213
Hsf2(+)	BTJ tenocytes	0.20366915
Ikzf1(+)	BTJ tenocytes	1.00375421
Ikzf2(+)	BTJ tenocytes	0.076026756
Irf1(+)	BTJ tenocytes	0.116972632
Irf2(+)	BTJ tenocytes	0.389762575
Irf3(+)	BTJ tenocytes	0.137350159
Irf4(+)	BTJ tenocytes	1.483357158
Irf5(+)	BTJ tenocytes	0.261097961
Irf9(+)	BTJ tenocytes	0.398595004
Irx3(+)	BTJ tenocytes	0.168576742
Kdm5a(+)	BTJ tenocytes	0.510917015
Kdm5b(+)	BTJ tenocytes	0.353524403
Kdm5d(+)	BTJ tenocytes	0.486999096
Klf1(+)	BTJ tenocytes	2.070801787
Klf10(+)	BTJ tenocytes	0.56244017
Klf11(+)	BTJ tenocytes	1.065505476
Klf13(+)	BTJ tenocytes	1.811223152
Klf15(+)	BTJ tenocytes	1.522933384
Klf16(+)	BTJ tenocytes	0.731811619
Klf4(+)	BTJ tenocytes	0.953496212
Klf5(+)	BTJ tenocytes	0.578509978
Klf7(+)	BTJ tenocytes	0.299747363
Lcorl(+)	BTJ tenocytes	1.424237714
Lef1(+)	BTJ tenocytes	1.068796731
Lhx2(+)	BTJ tenocytes	0.821117242
Lhx9(+)	BTJ tenocytes	0.591636769
Ltf(+)	BTJ tenocytes	0.874490107
Lyl1(+)	BTJ tenocytes	0.283944244
Maf(+)	BTJ tenocytes	0.564325968
Mafa(+)	BTJ tenocytes	0.979622301
Mafb(+)	BTJ tenocytes	0.762360836
Maff(+)	BTJ tenocytes	0.641184591
Mafk(+)	BTJ tenocytes	0.243249568
Max(+)	BTJ tenocytes	0.301040772
Maz(+)	BTJ tenocytes	0.787527497
Mbd4(+)	BTJ tenocytes	0.388304674
Mecom(+)	BTJ tenocytes	0.742559689
Mecp2(+)	BTJ tenocytes	0.093164864
Mef2a(+)	BTJ tenocytes	0.415370575
Mef2d(+)	BTJ tenocytes	0.822432555
Meis1(+)	BTJ tenocytes	0.929005874
Mga(+)	BTJ tenocytes	0.416349054
Mitf(+)	BTJ tenocytes	0.622976372
Mkx(+)	BTJ tenocytes	0.456107443
Mlxipl(+)	BTJ tenocytes	0.14303148
Msc(+)	BTJ tenocytes	0.082122381
Mtf1(+)	BTJ tenocytes	0.988221235
Mxd1(+)	BTJ tenocytes	0.468211189
Mxd4(+)	BTJ tenocytes	0.126903572
Mxi1(+)	BTJ tenocytes	1.155021164
Myb(+)	BTJ tenocytes	0.515738653
Mybl1(+)	BTJ tenocytes	1.395719011
Mybl2(+)	BTJ tenocytes	1.443998293
Myc(+)	BTJ tenocytes	0.618386852
Mzf1(+)	BTJ tenocytes	1.067303936
Nf1(+)	BTJ tenocytes	0.576411964
Nfat5(+)	BTJ tenocytes	0.961736006
Nfatc1(+)	BTJ tenocytes	0.453724326
Nfatc2(+)	BTJ tenocytes	0.879097286
Nfatc4(+)	BTJ tenocytes	0.669681225
Nfe2(+)	BTJ tenocytes	1.233438122
Nfe2l3(+)	BTJ tenocytes	0.648485995
Nfia(+)	BTJ tenocytes	0.327661556
Nfil3(+)	BTJ tenocytes	0.73908292
Nfix(+)	BTJ tenocytes	0.656750094
Nfya(+)	BTJ tenocytes	1.294089134
Nfyb(+)	BTJ tenocytes	0.204977911
Nfyc(+)	BTJ tenocytes	0.2511927
Nkx6-1(+)	BTJ tenocytes	0.740683635
Npdc1(+)	BTJ tenocytes	0.66633443
Nr1d1(+)	BTJ tenocytes	1.168857872
Nr1d2(+)	BTJ tenocytes	0.406929526
Nr1h2(+)	BTJ tenocytes	0.695506827
Nr1h3(+)	BTJ tenocytes	0.656473621
Nr2c1(+)	BTJ tenocytes	0.463791045
Nr2c2(+)	BTJ tenocytes	0.864430907
Nr6a1(+)	BTJ tenocytes	1.179137662
Nrf1(+)	BTJ tenocytes	1.55981483
Nuak1(+)	BTJ tenocytes	0.042392627
Ovol3(+)	BTJ tenocytes	1.022441332
Pax5(+)	BTJ tenocytes	1.234611707
Pbx3(+)	BTJ tenocytes	0.68190113
Pbx4(+)	BTJ tenocytes	1.135982999
Pknox2(+)	BTJ tenocytes	0.716924806
Polr3g(+)	BTJ tenocytes	0.292354339
Pou2af1(+)	BTJ tenocytes	1.087158869
Pou2f1(+)	BTJ tenocytes	1.024067625
Pou3f1(+)	BTJ tenocytes	0.59685193
Pou3f2(+)	BTJ tenocytes	0.748052547
Pou3f3(+)	BTJ tenocytes	0.379971805
Ppard(+)	BTJ tenocytes	0.46971129
Pparg(+)	BTJ tenocytes	0.071983949
Pqbp1(+)	BTJ tenocytes	0.873897941
Prdm16(+)	BTJ tenocytes	0.188702657
Rad21(+)	BTJ tenocytes	0.742232233
Rara(+)	BTJ tenocytes	0.02160239
Rarb(+)	BTJ tenocytes	0.465684355
Rarg(+)	BTJ tenocytes	0.751110212
Rcor1(+)	BTJ tenocytes	0.705892611
Rel(+)	BTJ tenocytes	0.117200493
Rela(+)	BTJ tenocytes	0.220661247
Relb(+)	BTJ tenocytes	0.515866496
Rest(+)	BTJ tenocytes	0.675230626
Rfx1(+)	BTJ tenocytes	1.146663756
Rfx2(+)	BTJ tenocytes	0.106239136
Rfx3(+)	BTJ tenocytes	1.5494196
Rfx5(+)	BTJ tenocytes	0.690355071
Rorc(+)	BTJ tenocytes	1.562431171
Rreb1(+)	BTJ tenocytes	0.189787994
Runx1(+)	BTJ tenocytes	0.004452542
Rxra(+)	BTJ tenocytes	0.916347108
Rxrb(+)	BTJ tenocytes	1.260264953
Rxrg(+)	BTJ tenocytes	0.093233412
Sap30(+)	BTJ tenocytes	0.81692556
Setdb1(+)	BTJ tenocytes	1.184480437
Sf1(+)	BTJ tenocytes	1.005245607
Sin3a(+)	BTJ tenocytes	0.232532418
Sirt6(+)	BTJ tenocytes	0.99180036
Six1(+)	BTJ tenocytes	0.111413057
Six2(+)	BTJ tenocytes	0.685942231
Smad1(+)	BTJ tenocytes	0.285913999
Smad2(+)	BTJ tenocytes	0.735086123
Smad3(+)	BTJ tenocytes	1.698339906
Smarcc2(+)	BTJ tenocytes	0.004279284
Smc3(+)	BTJ tenocytes	0.840717393
Snai2(+)	BTJ tenocytes	0.32873948
Sox17(+)	BTJ tenocytes	0.306859746
Sox18(+)	BTJ tenocytes	0.331001666
Sox2(+)	BTJ tenocytes	0.249736314
Sox5(+)	BTJ tenocytes	0.885877464
Sox6(+)	BTJ tenocytes	2.073648284
Sox8(+)	BTJ tenocytes	0.984144472
Sox9(+)	BTJ tenocytes	0.853374104
Sp1(+)	BTJ tenocytes	0.632632271
Sp3(+)	BTJ tenocytes	0.123893165
Sp4(+)	BTJ tenocytes	1.867984376
Spi1(+)	BTJ tenocytes	1.17824785
Spib(+)	BTJ tenocytes	1.03250192
Srebf1(+)	BTJ tenocytes	0.819164706
Srebf2(+)	BTJ tenocytes	0.451229528
Srf(+)	BTJ tenocytes	0.200267904
Stat1(+)	BTJ tenocytes	0.333041409
Stat2(+)	BTJ tenocytes	0.356455596
Stat3(+)	BTJ tenocytes	0.847889316
Stat5a(+)	BTJ tenocytes	0.0269788
Stat6(+)	BTJ tenocytes	1.383082693
Supt20(+)	BTJ tenocytes	0.930521997
Taf1(+)	BTJ tenocytes	1.68664646
Taf7(+)	BTJ tenocytes	0.655278595
Tal1(+)	BTJ tenocytes	0.961602016
Tbx15(+)	BTJ tenocytes	0.016078798
Tbx3(+)	BTJ tenocytes	0.9968817
Tbx4(+)	BTJ tenocytes	0.69649621
Tbx5(+)	BTJ tenocytes	0.180166068
Tbx6(+)	BTJ tenocytes	0.973841043
Tcf12(+)	BTJ tenocytes	0.692505253
Tcf4(+)	BTJ tenocytes	0.82672467
Tcf7l1(+)	BTJ tenocytes	0.393503019
Tcf7l2(+)	BTJ tenocytes	0.036061173
Tead1(+)	BTJ tenocytes	0.319396663
Tead2(+)	BTJ tenocytes	0.015217465
Tef(+)	BTJ tenocytes	1.48334072
Tfap2c(+)	BTJ tenocytes	0.325769586
Tfdp1(+)	BTJ tenocytes	0.366900619
Tfe3(+)	BTJ tenocytes	0.655423033
Tgif1(+)	BTJ tenocytes	1.011017565
Thap1(+)	BTJ tenocytes	1.021566669
Thap11(+)	BTJ tenocytes	0.080356214
Thra(+)	BTJ tenocytes	0.221215958
Thrb(+)	BTJ tenocytes	1.660491999
Timm8a1(+)	BTJ tenocytes	0.884163151
Twist2(+)	BTJ tenocytes	0.095403623
Ubp1(+)	BTJ tenocytes	0.13668577
Ubtf(+)	BTJ tenocytes	0.760180543
Usf2(+)	BTJ tenocytes	0.339834017
Vezf1(+)	BTJ tenocytes	1.347715751
Vps72(+)	BTJ tenocytes	0.899023341
Xbp1(+)	BTJ tenocytes	0.0385097
Xrcc4(+)	BTJ tenocytes	1.097143229
Yy1(+)	BTJ tenocytes	0.885637267
Zbtb14(+)	BTJ tenocytes	0.1949584
Zbtb18(+)	BTJ tenocytes	0.634733772
Zbtb7a(+)	BTJ tenocytes	0.395461172
Zbtb7b(+)	BTJ tenocytes	0.242048955
Zeb1(+)	BTJ tenocytes	0.053854085
Zfhx3(+)	BTJ tenocytes	1.309052127
Zfp105(+)	BTJ tenocytes	0.837733467
Zfp13(+)	BTJ tenocytes	0.419328955
Zfp148(+)	BTJ tenocytes	0.264512688
Zfp202(+)	BTJ tenocytes	0.76118526
Zfp217(+)	BTJ tenocytes	1.012284902
Zfp219(+)	BTJ tenocytes	0.57755368
Zfp248(+)	BTJ tenocytes	1.651284613
Zfp263(+)	BTJ tenocytes	0.321233857
Zfp266(+)	BTJ tenocytes	0.39664588
Zfp281(+)	BTJ tenocytes	0.302097356
Zfp282(+)	BTJ tenocytes	1.550484459
Zfp316(+)	BTJ tenocytes	1.416800923
Zfp324(+)	BTJ tenocytes	0.469765561
Zfp354b(+)	BTJ tenocytes	0.170879139
Zfp354c(+)	BTJ tenocytes	0.275000899
Zfp358(+)	BTJ tenocytes	0.734023885
Zfp362(+)	BTJ tenocytes	0.846158336
Zfp37(+)	BTJ tenocytes	0.753679325
Zfp414(+)	BTJ tenocytes	0.590672093
Zfp516(+)	BTJ tenocytes	0.821253486
Zfp524(+)	BTJ tenocytes	0.035143674
Zfp583(+)	BTJ tenocytes	0.146805511
Zfp595(+)	BTJ tenocytes	0.27173915
Zfp607b(+)	BTJ tenocytes	0.448226802
Zfp612(+)	BTJ tenocytes	0.211876566
Zfp628(+)	BTJ tenocytes	1.964554909
Zfp652(+)	BTJ tenocytes	1.272695519
Zfp664(+)	BTJ tenocytes	0.400924597
Zfp691(+)	BTJ tenocytes	0.292770782
Zfp697(+)	BTJ tenocytes	1.584162462
Zfp712(+)	BTJ tenocytes	1.331910265
Zfp729a(+)	BTJ tenocytes	1.914044064
Zfp729b(+)	BTJ tenocytes	1.520742512
Zfp780b(+)	BTJ tenocytes	0.728018679
Zfp866(+)	BTJ tenocytes	0.022695558
Zfp879(+)	BTJ tenocytes	0.400795247
Zfp938(+)	BTJ tenocytes	0.988494693
Zfp975(+)	BTJ tenocytes	0.230468104
Zfx(+)	BTJ tenocytes	0.837613397
Zkscan4(+)	BTJ tenocytes	0.605543538
Zmiz1(+)	BTJ tenocytes	0.079550838
Zscan29(+)	BTJ tenocytes	0.205814245
Ahctf1(+)	Enthesoblasts	0.203033699
Ahr(+)	Enthesoblasts	0.167967586
Arid3a(+)	Enthesoblasts	0.006563082
Atf6b(+)	Enthesoblasts	0.819279703
B230307C23Rik(+)	Enthesoblasts	0.553738956
Bhlhe22(+)	Enthesoblasts	0.282684226
Bhlhe40(+)	Enthesoblasts	0.352373705
Borcs8(+)	Enthesoblasts	0.487006181
Brf2(+)	Enthesoblasts	0.852158169
Cbx7(+)	Enthesoblasts	0.390698564
Cebpe(+)	Enthesoblasts	0.03043482
Cpeb1(+)	Enthesoblasts	0.882754757
Creb1(+)	Enthesoblasts	0.334481907
Creb5(+)	Enthesoblasts	0.564452293
Crem(+)	Enthesoblasts	1.27464566
Ctcf(+)	Enthesoblasts	0.194233577
Cux1(+)	Enthesoblasts	0.203668705
Dbp(+)	Enthesoblasts	0.482209939
E2f1(+)	Enthesoblasts	0.08037005
E2f2(+)	Enthesoblasts	0.181254769
Egr4(+)	Enthesoblasts	0.129206576
Ehf(+)	Enthesoblasts	1.230185471
Elf1(+)	Enthesoblasts	0.959439302
Elk1(+)	Enthesoblasts	0.100107992
Elk3(+)	Enthesoblasts	0.51162478
Erf(+)	Enthesoblasts	0.379660397
Esrra(+)	Enthesoblasts	1.014742725
Ets1(+)	Enthesoblasts	1.837560721
Etv4(+)	Enthesoblasts	0.178898578
Fosl1(+)	Enthesoblasts	1.310026565
Foxd1(+)	Enthesoblasts	0.620472365
Foxj3(+)	Enthesoblasts	0.579614157
Foxk1(+)	Enthesoblasts	1.211330209
Gfi1b(+)	Enthesoblasts	0.06488825
Glis1(+)	Enthesoblasts	0.840175037
Gm14419(+)	Enthesoblasts	1.421748359
Gm29609(+)	Enthesoblasts	1.007179315
Hdac2(+)	Enthesoblasts	0.201000027
Helt(+)	Enthesoblasts	1.293885448
Hivep1(+)	Enthesoblasts	1.322372361
Hmgn3(+)	Enthesoblasts	0.030184485
Hoxc6(+)	Enthesoblasts	1.104513482
Hoxd8(+)	Enthesoblasts	0.191687678
Klf13(+)	Enthesoblasts	0.529980653
Klf16(+)	Enthesoblasts	0.466623294
Klf3(+)	Enthesoblasts	0.716693712
Klf7(+)	Enthesoblasts	0.109861733
Lmo2(+)	Enthesoblasts	0.562212893
Mafa(+)	Enthesoblasts	0.468405861
Maff(+)	Enthesoblasts	0.082354318
Mafg(+)	Enthesoblasts	1.467572414
Mef2d(+)	Enthesoblasts	1.11680972
Msx2(+)	Enthesoblasts	0.727298316
Nelfe(+)	Enthesoblasts	2.206525359
Nfatc1(+)	Enthesoblasts	1.645537979
Nfatc2(+)	Enthesoblasts	0.209222825
Nfe2l2(+)	Enthesoblasts	0.478901498
Nfe2l3(+)	Enthesoblasts	1.469640074
Nfkb1(+)	Enthesoblasts	0.274365916
Nfkb2(+)	Enthesoblasts	1.289443627
Npdc1(+)	Enthesoblasts	0.036280396
Nr1d1(+)	Enthesoblasts	1.170272118
Nr1d2(+)	Enthesoblasts	1.065682906
Nr1h2(+)	Enthesoblasts	0.77053453
Nr2f2(+)	Enthesoblasts	0.564813432
Nr6a1(+)	Enthesoblasts	0.426227299
Onecut2(+)	Enthesoblasts	1.121973377
Pole4(+)	Enthesoblasts	1.793736703
Pou5f1(+)	Enthesoblasts	0.215295245
Psmd12(+)	Enthesoblasts	1.945309832
Rad21(+)	Enthesoblasts	0.67913411
Rara(+)	Enthesoblasts	0.091280658
Rarb(+)	Enthesoblasts	0.919647642
Rbbp5(+)	Enthesoblasts	0.777797738
Rcor1(+)	Enthesoblasts	1.135660104
Rela(+)	Enthesoblasts	0.677235605
Relb(+)	Enthesoblasts	1.121050116
Rfx2(+)	Enthesoblasts	0.143865306
Sall3(+)	Enthesoblasts	0.792692414
Shox2(+)	Enthesoblasts	0.515787443
Smarca4(+)	Enthesoblasts	0.84861134
Smarcb1(+)	Enthesoblasts	0.275815526
Sox13(+)	Enthesoblasts	0.10785963
Sox17(+)	Enthesoblasts	0.195877857
Sox5(+)	Enthesoblasts	0.949715927
Sox7(+)	Enthesoblasts	0.590619684
Srebf1(+)	Enthesoblasts	0.586363164
Srebf2(+)	Enthesoblasts	1.537380237
Stat5a(+)	Enthesoblasts	1.931273842
Tbl1xr1(+)	Enthesoblasts	0.073538496
Tbx18(+)	Enthesoblasts	0.186451253
Tead1(+)	Enthesoblasts	1.491982223
Tead4(+)	Enthesoblasts	2.246506301
Tfap4(+)	Enthesoblasts	0.529043652
Tfeb(+)	Enthesoblasts	0.467973218
Tlx2(+)	Enthesoblasts	1.824089344
Traf4(+)	Enthesoblasts	1.140050055
Trp53(+)	Enthesoblasts	1.086245963
Usf1(+)	Enthesoblasts	1.178135365
Vps72(+)	Enthesoblasts	1.11730767
Zbtb14(+)	Enthesoblasts	0.781700163
Zbtb18(+)	Enthesoblasts	0.498673267
Zbtb7a(+)	Enthesoblasts	0.63622168
Zbtb7b(+)	Enthesoblasts	0.96621505
Zeb1(+)	Enthesoblasts	0.07469555
Zfp296(+)	Enthesoblasts	0.533827869
Zfp354b(+)	Enthesoblasts	1.442185159
Zfp369(+)	Enthesoblasts	0.675514341
Zfp449(+)	Enthesoblasts	0.214912397
Zfp454(+)	Enthesoblasts	0.417746054
Zfp607a(+)	Enthesoblasts	0.137797825
Zfp628(+)	Enthesoblasts	0.083724328
Zfp697(+)	Enthesoblasts	0.171972668
Zfp729b(+)	Enthesoblasts	0.544292852
Zfp760(+)	Enthesoblasts	0.397454923
Zfp866(+)	Enthesoblasts	0.280346271
Zfp931(+)	Enthesoblasts	0.706547962
Zfp932(+)	Enthesoblasts	1.538733493
Zfp938(+)	Enthesoblasts	1.14161814
Zkscan4(+)	Enthesoblasts	0.650463901
Zmiz1(+)	Enthesoblasts	0.730751825
Acaa1b(+)	Mesenchymal progenitors	0.316438919
Ahctf1(+)	Mesenchymal progenitors	1.09627632
Ahr(+)	Mesenchymal progenitors	1.381931481
Atf6b(+)	Mesenchymal progenitors	1.535081856
Bcl3(+)	Mesenchymal progenitors	0.257013536
Bdp1(+)	Mesenchymal progenitors	0.298965382
Brf2(+)	Mesenchymal progenitors	0.503430003
Carf(+)	Mesenchymal progenitors	0.939843856
Cbfb(+)	Mesenchymal progenitors	1.86926319
Cbx7(+)	Mesenchymal progenitors	1.456581329
Cebpe(+)	Mesenchymal progenitors	1.446174487
Cebpg(+)	Mesenchymal progenitors	0.790462769
Cpeb1(+)	Mesenchymal progenitors	1.284256298
Creb1(+)	Mesenchymal progenitors	1.513186077
Creb5(+)	Mesenchymal progenitors	1.74740144
Crem(+)	Mesenchymal progenitors	0.65123158
Ctcf(+)	Mesenchymal progenitors	0.258659094
Cxxc1(+)	Mesenchymal progenitors	0.037102293
Dbp(+)	Mesenchymal progenitors	1.337700026
Dmrta2(+)	Mesenchymal progenitors	0.340036019
E2f1(+)	Mesenchymal progenitors	1.487015203
E2f6(+)	Mesenchymal progenitors	0.045468583
E2f7(+)	Mesenchymal progenitors	0.476565581
Egr4(+)	Mesenchymal progenitors	0.725189432
Ehf(+)	Mesenchymal progenitors	1.195690517
Elf1(+)	Mesenchymal progenitors	1.444824305
Elk1(+)	Mesenchymal progenitors	0.813866432
Elk4(+)	Mesenchymal progenitors	0.24504955
Esrra(+)	Mesenchymal progenitors	1.293953752
Ets1(+)	Mesenchymal progenitors	0.632700596
Etv3(+)	Mesenchymal progenitors	0.898630534
Fosl1(+)	Mesenchymal progenitors	0.912207825
Fosl2(+)	Mesenchymal progenitors	0.276347671
Foxd1(+)	Mesenchymal progenitors	2.005111522
Foxf1(+)	Mesenchymal progenitors	1.480519722
Foxf2(+)	Mesenchymal progenitors	0.280229338
Foxj2(+)	Mesenchymal progenitors	1.431387084
Foxk1(+)	Mesenchymal progenitors	1.297089191
Foxo1(+)	Mesenchymal progenitors	0.91655616
Foxp1(+)	Mesenchymal progenitors	0.747082045
Gabpa(+)	Mesenchymal progenitors	0.704947139
Gfi1b(+)	Mesenchymal progenitors	0.958125955
Glis1(+)	Mesenchymal progenitors	0.468723957
Gm13212(+)	Mesenchymal progenitors	1.312972697
Gm14419(+)	Mesenchymal progenitors	0.534097311
Gm29609(+)	Mesenchymal progenitors	0.367792083
Hcfc1(+)	Mesenchymal progenitors	0.546198398
Hdac2(+)	Mesenchymal progenitors	1.928899399
Hdac6(+)	Mesenchymal progenitors	0.202716005
Helt(+)	Mesenchymal progenitors	1.051279029
Hic1(+)	Mesenchymal progenitors	1.535854863
Hmgn3(+)	Mesenchymal progenitors	1.663083349
Hoxa5(+)	Mesenchymal progenitors	0.22399079
Hoxa9(+)	Mesenchymal progenitors	0.174379576
Hoxb7(+)	Mesenchymal progenitors	0.635226999
Hoxc4(+)	Mesenchymal progenitors	0.359252429
Hoxc6(+)	Mesenchymal progenitors	1.332960123
Hoxc9(+)	Mesenchymal progenitors	0.625017583
Hsf3(+)	Mesenchymal progenitors	1.198631824
Irf2(+)	Mesenchymal progenitors	0.711871631
Irf3(+)	Mesenchymal progenitors	1.496936997
Irf5(+)	Mesenchymal progenitors	1.208327182
Irf7(+)	Mesenchymal progenitors	0.23752264
Irf9(+)	Mesenchymal progenitors	0.028990442
Kdm2b(+)	Mesenchymal progenitors	1.537757816
Klf1(+)	Mesenchymal progenitors	0.110363252
Klf12(+)	Mesenchymal progenitors	0.534932169
Klf16(+)	Mesenchymal progenitors	1.157497565
Klf3(+)	Mesenchymal progenitors	1.720630973
Klf4(+)	Mesenchymal progenitors	1.20402198
Klf7(+)	Mesenchymal progenitors	1.24929257
Lcor(+)	Mesenchymal progenitors	1.158466167
Lmo2(+)	Mesenchymal progenitors	1.818697729
Lyl1(+)	Mesenchymal progenitors	0.625834693
Maff(+)	Mesenchymal progenitors	0.133832794
Mafg(+)	Mesenchymal progenitors	1.239179605
Maz(+)	Mesenchymal progenitors	0.285587485
Mef2d(+)	Mesenchymal progenitors	1.080589162
Mlxipl(+)	Mesenchymal progenitors	0.44137771
Msc(+)	Mesenchymal progenitors	0.429517201
Mtf1(+)	Mesenchymal progenitors	0.103243027
Myog(+)	Mesenchymal progenitors	1.672618556
Nfatc1(+)	Mesenchymal progenitors	0.417223208
Nfe2l2(+)	Mesenchymal progenitors	1.59127941
Nfkb1(+)	Mesenchymal progenitors	1.528265826
Nfkb2(+)	Mesenchymal progenitors	1.199005045
Npdc1(+)	Mesenchymal progenitors	0.413593931
Nr1d2(+)	Mesenchymal progenitors	1.003031986
Nr1h2(+)	Mesenchymal progenitors	0.640698061
Nr2f2(+)	Mesenchymal progenitors	0.692205386
Nr6a1(+)	Mesenchymal progenitors	1.316467199
Onecut2(+)	Mesenchymal progenitors	1.195529665
Pax1(+)	Mesenchymal progenitors	1.362210296
Pbx1(+)	Mesenchymal progenitors	1.841707664
Pknox1(+)	Mesenchymal progenitors	1.367462656
Plag1(+)	Mesenchymal progenitors	0.190142525
Plagl1(+)	Mesenchymal progenitors	0.434498521
Polr3a(+)	Mesenchymal progenitors	1.332562374
Pou2f1(+)	Mesenchymal progenitors	0.036567077
Pou5f1(+)	Mesenchymal progenitors	1.928625151
Ppard(+)	Mesenchymal progenitors	0.415388585
Rad21(+)	Mesenchymal progenitors	0.694541556
Rarb(+)	Mesenchymal progenitors	1.33915347
Rbbp5(+)	Mesenchymal progenitors	1.096572236
Rcor1(+)	Mesenchymal progenitors	0.700396006
Rel(+)	Mesenchymal progenitors	0.098892084
Rela(+)	Mesenchymal progenitors	1.587933242
Relb(+)	Mesenchymal progenitors	0.672810174
Rfx2(+)	Mesenchymal progenitors	0.865266334
Sall2(+)	Mesenchymal progenitors	1.261928796
Sall3(+)	Mesenchymal progenitors	1.789843736
Shox2(+)	Mesenchymal progenitors	0.887561456
Sin3a(+)	Mesenchymal progenitors	0.313438465
Smarca4(+)	Mesenchymal progenitors	1.720926889
Smarcc2(+)	Mesenchymal progenitors	1.546089871
Snai2(+)	Mesenchymal progenitors	0.54837765
Sox13(+)	Mesenchymal progenitors	1.915213695
Sox17(+)	Mesenchymal progenitors	0.508281313
Sox5(+)	Mesenchymal progenitors	1.025404257
Sox7(+)	Mesenchymal progenitors	0.620238871
Sp1(+)	Mesenchymal progenitors	0.831183873
Sp3(+)	Mesenchymal progenitors	1.311896564
Spi1(+)	Mesenchymal progenitors	0.060877439
Srebf1(+)	Mesenchymal progenitors	0.606686937
Srebf2(+)	Mesenchymal progenitors	0.590645682
Stat1(+)	Mesenchymal progenitors	0.065723555
Stat5a(+)	Mesenchymal progenitors	0.208250747
Tbl1xr1(+)	Mesenchymal progenitors	1.171113607
Tbx15(+)	Mesenchymal progenitors	0.679361629
Tbx18(+)	Mesenchymal progenitors	0.604471597
Tead1(+)	Mesenchymal progenitors	0.666897608
Tead3(+)	Mesenchymal progenitors	1.798057599
Tfap4(+)	Mesenchymal progenitors	0.530654404
Tfeb(+)	Mesenchymal progenitors	1.955572774
Tgif1(+)	Mesenchymal progenitors	0.48530248
Thrb(+)	Mesenchymal progenitors	0.896384999
Tlx2(+)	Mesenchymal progenitors	0.911398077
Traf4(+)	Mesenchymal progenitors	1.665814534
Trp53(+)	Mesenchymal progenitors	0.498275866
Ubp1(+)	Mesenchymal progenitors	1.317417438
Usf2(+)	Mesenchymal progenitors	1.659291358
Vps72(+)	Mesenchymal progenitors	0.994751254
Zbtb14(+)	Mesenchymal progenitors	1.653326573
Zbtb24(+)	Mesenchymal progenitors	1.144226178
Zbtb49(+)	Mesenchymal progenitors	2.154730798
Zbtb7a(+)	Mesenchymal progenitors	1.46896992
Zbtb7b(+)	Mesenchymal progenitors	1.350565112
Zeb1(+)	Mesenchymal progenitors	1.403538316
Zfp110(+)	Mesenchymal progenitors	0.297854924
Zfp143(+)	Mesenchymal progenitors	0.369971198
Zfp182(+)	Mesenchymal progenitors	0.334487748
Zfp189(+)	Mesenchymal progenitors	0.001322275
Zfp369(+)	Mesenchymal progenitors	1.447610481
Zfp449(+)	Mesenchymal progenitors	1.277128636
Zfp454(+)	Mesenchymal progenitors	1.741825634
Zfp467(+)	Mesenchymal progenitors	1.422862199
Zfp524(+)	Mesenchymal progenitors	0.919517327
Zfp583(+)	Mesenchymal progenitors	0.122986245
Zfp597(+)	Mesenchymal progenitors	0.017455164
Zfp607a(+)	Mesenchymal progenitors	1.682671338
Zfp760(+)	Mesenchymal progenitors	1.995304359
Zfp866(+)	Mesenchymal progenitors	1.108423726
Zfp931(+)	Mesenchymal progenitors	1.788187454
Zfp932(+)	Mesenchymal progenitors	0.798833704
Zfp938(+)	Mesenchymal progenitors	0.157355699
Zfp950(+)	Mesenchymal progenitors	1.01561792
Zhx1(+)	Mesenchymal progenitors	0.582555015
Zmiz1(+)	Mesenchymal progenitors	1.481442854
Acaa1b(+)	Osteocytes	1.391361747
Arid3a(+)	Osteocytes	0.0891606
Atf2(+)	Osteocytes	1.461657785
Atf4(+)	Osteocytes	1.812474094
Atf6(+)	Osteocytes	1.519922666
B230307C23Rik(+)	Osteocytes	1.703927172
Bach1(+)	Osteocytes	2.229550523
Batf(+)	Osteocytes	2.152119512
Bcl3(+)	Osteocytes	1.459298152
Bclaf1(+)	Osteocytes	0.601171456
Bhlhe22(+)	Osteocytes	1.551721924
Bhlhe40(+)	Osteocytes	1.362222297
Bhlhe41(+)	Osteocytes	0.167954211
Brca1(+)	Osteocytes	0.011217713
Cd59a(+)	Osteocytes	2.141249032
Chd1(+)	Osteocytes	2.111393377
Chd2(+)	Osteocytes	0.792095309
Cnot4(+)	Osteocytes	1.089722003
Creb3(+)	Osteocytes	0.826232301
Creb3l1(+)	Osteocytes	1.348782872
Creb3l2(+)	Osteocytes	0.276539391
Ddit3(+)	Osteocytes	2.209487062
Dlx6(+)	Osteocytes	2.263599243
E2f3(+)	Osteocytes	1.062479614
E2f4(+)	Osteocytes	0.426315396
E4f1(+)	Osteocytes	0.794138075
Egr3(+)	Osteocytes	2.196959262
Egr4(+)	Osteocytes	0.171714013
Elf2(+)	Osteocytes	1.562782029
Elf4(+)	Osteocytes	0.628816561
Ep300(+)	Osteocytes	0.154637261
Erf(+)	Osteocytes	0.954287933
Erg(+)	Osteocytes	1.825323646
Esrrg(+)	Osteocytes	0.198694716
Etv3(+)	Osteocytes	1.16307369
Etv6(+)	Osteocytes	1.189038969
Ezh2(+)	Osteocytes	1.739587663
Fiz1(+)	Osteocytes	0.266119483
Fli1(+)	Osteocytes	1.759894453
Fosl2(+)	Osteocytes	1.924054269
Foxa2(+)	Osteocytes	1.026561522
Foxa3(+)	Osteocytes	0.626430968
Foxc1(+)	Osteocytes	0.910268912
Foxd2(+)	Osteocytes	0.639276721
Foxf1(+)	Osteocytes	0.263146323
Foxo3(+)	Osteocytes	0.578279021
Foxp4(+)	Osteocytes	1.812398666
Foxq1(+)	Osteocytes	2.182949582
Gabpb1(+)	Osteocytes	0.64135828
Gata2(+)	Osteocytes	0.201153398
Gli1(+)	Osteocytes	0.783500473
Grhpr(+)	Osteocytes	0.689471141
Hif1a(+)	Osteocytes	0.877141648
Hivep3(+)	Osteocytes	2.149660985
Hlx(+)	Osteocytes	1.910397785
Hoxb2(+)	Osteocytes	2.262052578
Hoxb3(+)	Osteocytes	1.321314159
Hoxd1(+)	Osteocytes	1.902701407
Hsf4(+)	Osteocytes	1.745423196
Ikzf1(+)	Osteocytes	0.995145665
Ikzf2(+)	Osteocytes	2.091411941
Irf1(+)	Osteocytes	2.086964078
Irf3(+)	Osteocytes	0.458890422
Irf7(+)	Osteocytes	1.700727526
Irf8(+)	Osteocytes	1.841364418
Irf9(+)	Osteocytes	1.675732262
Irx3(+)	Osteocytes	2.143653006
Irx5(+)	Osteocytes	2.188145242
Irx6(+)	Osteocytes	2.247562064
Kdm5a(+)	Osteocytes	1.379703101
Kdm5b(+)	Osteocytes	1.418963684
Klf10(+)	Osteocytes	1.962727116
Klf12(+)	Osteocytes	1.919464624
Klf4(+)	Osteocytes	0.488994264
Lcorl(+)	Osteocytes	1.20606829
Lef1(+)	Osteocytes	0.581639511
Lhx9(+)	Osteocytes	0.227720421
Ltf(+)	Osteocytes	1.741389446
Mafb(+)	Osteocytes	0.188789108
Maff(+)	Osteocytes	1.354604182
Mafk(+)	Osteocytes	2.048138436
Max(+)	Osteocytes	1.917180913
Mbd2(+)	Osteocytes	2.22832378
Mbd4(+)	Osteocytes	0.255662785
Mecp2(+)	Osteocytes	0.870078299
Mef2a(+)	Osteocytes	2.024317854
Mef2c(+)	Osteocytes	2.230612267
Meis1(+)	Osteocytes	0.033085451
Mga(+)	Osteocytes	1.142784897
Msx2(+)	Osteocytes	1.346805242
Mxd1(+)	Osteocytes	1.955135527
Mxd4(+)	Osteocytes	1.452444589
Myb(+)	Osteocytes	1.971805986
Myc(+)	Osteocytes	1.499222669
Nelfe(+)	Osteocytes	0.090945553
Neurog1(+)	Osteocytes	2.048788999
Nfe2(+)	Osteocytes	1.327335278
Nfe2l2(+)	Osteocytes	0.267097161
Nfil3(+)	Osteocytes	0.297275352
Nfyb(+)	Osteocytes	0.669699606
Nr1h3(+)	Osteocytes	1.678848197
Nr2c1(+)	Osteocytes	0.442984558
Nuak1(+)	Osteocytes	0.785362308
Onecut2(+)	Osteocytes	0.125347482
Ovol3(+)	Osteocytes	1.512642576
Patz1(+)	Osteocytes	2.136056433
Plag1(+)	Osteocytes	0.165420979
Pole3(+)	Osteocytes	1.888336733
Pole4(+)	Osteocytes	0.410544183
Polr3g(+)	Osteocytes	1.743966676
Pou2af1(+)	Osteocytes	0.239075207
Pou2f1(+)	Osteocytes	0.737924216
Pou3f1(+)	Osteocytes	0.470539945
Pou3f2(+)	Osteocytes	0.492099746
Pou3f3(+)	Osteocytes	1.250698879
Pparg(+)	Osteocytes	0.481915994
Prdm16(+)	Osteocytes	1.321005164
Psmd12(+)	Osteocytes	0.666440016
Rara(+)	Osteocytes	2.106085567
Rel(+)	Osteocytes	1.688257183
Rest(+)	Osteocytes	1.719183963
Rfx1(+)	Osteocytes	0.075650362
Rfx5(+)	Osteocytes	0.682721106
Rorc(+)	Osteocytes	0.085165681
Rreb1(+)	Osteocytes	2.043046133
Runx1(+)	Osteocytes	2.21332254
Runx3(+)	Osteocytes	2.207379916
Sf1(+)	Osteocytes	0.895204723
Sin3a(+)	Osteocytes	0.25717855
Smad1(+)	Osteocytes	1.667620284
Smad3(+)	Osteocytes	0.53517305
Smarcb1(+)	Osteocytes	2.066469069
Sox12(+)	Osteocytes	2.244577888
Sox18(+)	Osteocytes	1.646618136
Sox4(+)	Osteocytes	1.438812575
Sox9(+)	Osteocytes	0.090526911
Sp6(+)	Osteocytes	2.161156625
Sp7(+)	Osteocytes	2.033039589
Spib(+)	Osteocytes	0.090926883
Srf(+)	Osteocytes	1.891039557
Stat1(+)	Osteocytes	1.488343776
Stat2(+)	Osteocytes	0.944273788
Suz12(+)	Osteocytes	1.579879236
Taf7(+)	Osteocytes	0.753019692
Tbx2(+)	Osteocytes	2.259979614
Tbx3(+)	Osteocytes	0.639070938
Tbx5(+)	Osteocytes	0.068364831
Tcf7(+)	Osteocytes	2.25719319
Tcf7l2(+)	Osteocytes	1.398320759
Tead2(+)	Osteocytes	1.563385041
Tfap2a(+)	Osteocytes	2.132981915
Tfap2c(+)	Osteocytes	1.066380403
Tfap4(+)	Osteocytes	0.161107641
Tfe3(+)	Osteocytes	1.284693393
Tgif1(+)	Osteocytes	0.038618792
Twist1(+)	Osteocytes	1.131112962
Ubtf(+)	Osteocytes	0.287245775
Usf1(+)	Osteocytes	0.769068025
Vezf1(+)	Osteocytes	0.524953222
Xbp1(+)	Osteocytes	1.621264134
Yy1(+)	Osteocytes	1.384553005
Zbtb49(+)	Osteocytes	0.112710612
Zfp148(+)	Osteocytes	1.304924801
Zfp219(+)	Osteocytes	0.810001612
Zfp263(+)	Osteocytes	0.088740377
Zfp281(+)	Osteocytes	1.772050531
Zfp296(+)	Osteocytes	1.445541116
Zfp324(+)	Osteocytes	0.644866332
Zfp358(+)	Osteocytes	0.674821865
Zfp362(+)	Osteocytes	0.801812434
Zfp524(+)	Osteocytes	0.213129999
Zfp612(+)	Osteocytes	0.781228403
Zfp652(+)	Osteocytes	0.01713768
Zfp879(+)	Osteocytes	1.864472135
Zfp964(+)	Osteocytes	1.719478394
Zfx(+)	Osteocytes	1.218343482
2610044O15Rik8(+)	Tenocytes	0.238093963
Alx4(+)	Tenocytes	0.748177461
Arid3a(+)	Tenocytes	0.144813016
Atf1(+)	Tenocytes	1.52461716
Atf2(+)	Tenocytes	0.32692662
B230307C23Rik(+)	Tenocytes	0.594425422
Barx2(+)	Tenocytes	1.001864141
Bcl11a(+)	Tenocytes	1.199954384
Bcl6(+)	Tenocytes	1.598303099
Bcl6b(+)	Tenocytes	1.281717981
Bclaf1(+)	Tenocytes	0.570443343
Bhlhe41(+)	Tenocytes	0.323795009
Bmyc(+)	Tenocytes	1.624399184
Borcs8(+)	Tenocytes	0.478427054
Brca1(+)	Tenocytes	1.289777444
Brf1(+)	Tenocytes	1.300628893
Brf2(+)	Tenocytes	0.066131604
Bsx(+)	Tenocytes	1.273285122
Cd59a(+)	Tenocytes	0.339669962
Chd2(+)	Tenocytes	0.277690902
Clock(+)	Tenocytes	0.633453072
Cnot4(+)	Tenocytes	1.656220882
Creb3(+)	Tenocytes	1.276911653
Creb3l1(+)	Tenocytes	0.695604907
Creb3l4(+)	Tenocytes	1.139766572
Crem(+)	Tenocytes	0.009166208
Deaf1(+)	Tenocytes	1.420484855
Dmrta2(+)	Tenocytes	0.368185487
E2f3(+)	Tenocytes	0.944694649
E2f4(+)	Tenocytes	0.833229975
E2f6(+)	Tenocytes	0.07577262
E2f7(+)	Tenocytes	1.013311608
E2f8(+)	Tenocytes	0.917760747
E4f1(+)	Tenocytes	1.064335479
Elf2(+)	Tenocytes	0.423634836
Elf4(+)	Tenocytes	1.228915181
Elk1(+)	Tenocytes	0.424002935
Elk4(+)	Tenocytes	0.316582726
Emx2(+)	Tenocytes	2.145864741
Ep300(+)	Tenocytes	1.241259269
Esr1(+)	Tenocytes	1.310639636
Esrrg(+)	Tenocytes	0.521740159
Ets2(+)	Tenocytes	0.764915459
Etv4(+)	Tenocytes	0.441418522
Etv6(+)	Tenocytes	0.46540786
Ezh2(+)	Tenocytes	0.019391085
Fiz1(+)	Tenocytes	1.524290927
Fli1(+)	Tenocytes	0.475961378
Foxa3(+)	Tenocytes	0.332250877
Foxc2(+)	Tenocytes	7.23E-04
Foxd3(+)	Tenocytes	0.906332024
Foxn3(+)	Tenocytes	1.375303707
Foxo3(+)	Tenocytes	0.074636881
Foxo6(+)	Tenocytes	1.392149917
Foxp1(+)	Tenocytes	0.171472363
Gabpa(+)	Tenocytes	0.122711665
Gabpb1(+)	Tenocytes	0.838596687
Gata2(+)	Tenocytes	1.637500993
Gata6(+)	Tenocytes	0.053167441
Glis2(+)	Tenocytes	1.562436906
Gm14326(+)	Tenocytes	0.810948675
Gm14403(+)	Tenocytes	0.893377381
Gm14419(+)	Tenocytes	0.074963619
Gm29609(+)	Tenocytes	0.160942643
Gm3854(+)	Tenocytes	1.485501442
Grhpr(+)	Tenocytes	0.895172372
Gsc(+)	Tenocytes	0.542453659
Gtf2f1(+)	Tenocytes	0.793663535
Hcfc1(+)	Tenocytes	0.870568196
Hif1a(+)	Tenocytes	0.288405104
Hinfp(+)	Tenocytes	1.389340883
Hlf(+)	Tenocytes	0.381353477
Hlx(+)	Tenocytes	0.234129786
Hoxa10(+)	Tenocytes	1.043356897
Hoxa11(+)	Tenocytes	0.735446021
Hoxa2(+)	Tenocytes	0.254034212
Hoxa3(+)	Tenocytes	0.523134975
Hoxa5(+)	Tenocytes	0.359829722
Hoxa6(+)	Tenocytes	1.349256901
Hoxa7(+)	Tenocytes	1.276527365
Hoxb3(+)	Tenocytes	0.749628644
Hoxb4(+)	Tenocytes	1.584166608
Hoxb5(+)	Tenocytes	1.112471373
Hoxb7(+)	Tenocytes	1.256082988
Hoxc4(+)	Tenocytes	0.575753236
Hoxd1(+)	Tenocytes	0.527197143
Hoxd10(+)	Tenocytes	1.120416847
Hoxd11(+)	Tenocytes	0.793811961
Hoxd8(+)	Tenocytes	0.295377627
Hoxd9(+)	Tenocytes	0.638365251
Hsf1(+)	Tenocytes	0.946181245
Hsf2(+)	Tenocytes	1.199913046
Hsf3(+)	Tenocytes	0.004028881
Hsf4(+)	Tenocytes	0.714533837
Ikzf1(+)	Tenocytes	0.427137754
Ikzf2(+)	Tenocytes	0.046621954
Irf4(+)	Tenocytes	0.791722048
Irf5(+)	Tenocytes	0.076040397
Kdm5a(+)	Tenocytes	0.692477353
Kdm5b(+)	Tenocytes	0.424258184
Kdm5d(+)	Tenocytes	1.381177792
Klf11(+)	Tenocytes	0.95857337
Klf15(+)	Tenocytes	0.532445197
Klf5(+)	Tenocytes	1.461411338
Lef1(+)	Tenocytes	0.36449003
Lhx2(+)	Tenocytes	1.562172321
Lhx9(+)	Tenocytes	0.856478498
Ltf(+)	Tenocytes	0.086865519
Lyl1(+)	Tenocytes	0.407495275
Maf(+)	Tenocytes	1.2370148
Mafa(+)	Tenocytes	0.48268304
Mafb(+)	Tenocytes	0.791434602
Max(+)	Tenocytes	0.096150479
Maz(+)	Tenocytes	0.541251613
Mbd4(+)	Tenocytes	1.602388727
Mecom(+)	Tenocytes	0.641817402
Mecp2(+)	Tenocytes	1.35295689
Meis1(+)	Tenocytes	1.310880894
Mga(+)	Tenocytes	0.611002407
Mitf(+)	Tenocytes	0.333931467
Mkx(+)	Tenocytes	1.568726844
Mlxipl(+)	Tenocytes	0.287369427
Msc(+)	Tenocytes	0.874490376
Mtf1(+)	Tenocytes	0.750328334
Mxd1(+)	Tenocytes	0.022891914
Mxd4(+)	Tenocytes	0.689262333
Mxi1(+)	Tenocytes	0.633562549
Mybl2(+)	Tenocytes	0.693937916
Myog(+)	Tenocytes	0.992664769
Mzf1(+)	Tenocytes	1.285929538
Neurog1(+)	Tenocytes	0.351166396
Nf1(+)	Tenocytes	1.721315262
Nfat5(+)	Tenocytes	1.166007029
Nfatc2(+)	Tenocytes	0.105933188
Nfatc4(+)	Tenocytes	1.386702274
Nfia(+)	Tenocytes	1.039304647
Nfix(+)	Tenocytes	0.982728144
Nfya(+)	Tenocytes	0.619587967
Nfyb(+)	Tenocytes	0.788922075
Nfyc(+)	Tenocytes	1.827603039
Nkx6-1(+)	Tenocytes	1.139875015
Npdc1(+)	Tenocytes	0.726068881
Nr2c2(+)	Tenocytes	0.885200972
Nr2f1(+)	Tenocytes	1.792187228
Nr2f2(+)	Tenocytes	0.348436397
Nrf1(+)	Tenocytes	1.145680451
Nuak1(+)	Tenocytes	1.583784543
Pax5(+)	Tenocytes	0.552113855
Pbx3(+)	Tenocytes	1.453054024
Pbx4(+)	Tenocytes	0.708251229
Pknox1(+)	Tenocytes	0.414020135
Pknox2(+)	Tenocytes	1.68345531
Plagl1(+)	Tenocytes	0.028439181
Pole3(+)	Tenocytes	0.434438965
Polr3g(+)	Tenocytes	0.698085864
Pou2af1(+)	Tenocytes	0.904947851
Pou3f1(+)	Tenocytes	1.071597552
Pou3f2(+)	Tenocytes	0.858325469
Pou3f3(+)	Tenocytes	0.262729758
Ppard(+)	Tenocytes	1.047375403
Pparg(+)	Tenocytes	0.19096939
Pqbp1(+)	Tenocytes	1.250193862
Prdm16(+)	Tenocytes	0.980298213
Rarg(+)	Tenocytes	0.114976854
Rbbp5(+)	Tenocytes	0.449006001
Rcor1(+)	Tenocytes	0.0446635
Rest(+)	Tenocytes	0.095204631
Rfx1(+)	Tenocytes	0.843193949
Rfx2(+)	Tenocytes	0.158087175
Rfx3(+)	Tenocytes	1.129591686
Rfx5(+)	Tenocytes	0.787970956
Rorc(+)	Tenocytes	0.069805021
Rreb1(+)	Tenocytes	0.189286284
Rxra(+)	Tenocytes	0.698859623
Rxrb(+)	Tenocytes	1.129977732
Rxrg(+)	Tenocytes	1.569656489
Sall2(+)	Tenocytes	0.11434107
Sap30(+)	Tenocytes	0.835743338
Setdb1(+)	Tenocytes	0.58254236
Sf1(+)	Tenocytes	0.360094382
Sirt6(+)	Tenocytes	1.739284743
Six1(+)	Tenocytes	1.393267055
Six2(+)	Tenocytes	1.661731579
Smad1(+)	Tenocytes	0.726257214
Smad2(+)	Tenocytes	1.891637249
Smad3(+)	Tenocytes	0.271015935
Smc3(+)	Tenocytes	0.978020032
Sox18(+)	Tenocytes	0.768743023
Sox2(+)	Tenocytes	1.931784927
Sox4(+)	Tenocytes	0.665082708
Sox6(+)	Tenocytes	0.115177849
Sox8(+)	Tenocytes	1.083448632
Sox9(+)	Tenocytes	0.144921729
Sp1(+)	Tenocytes	0.325338908
Sp4(+)	Tenocytes	0.380166388
Sp6(+)	Tenocytes	0.103150681
Sp7(+)	Tenocytes	0.254513119
Spib(+)	Tenocytes	1.192809497
Srebf1(+)	Tenocytes	0.022306685
Srf(+)	Tenocytes	0.296318535
Stat2(+)	Tenocytes	0.00657005
Stat3(+)	Tenocytes	0.224797368
Stat6(+)	Tenocytes	0.979913293
Supt20(+)	Tenocytes	0.951019605
Suz12(+)	Tenocytes	1.096242393
Taf1(+)	Tenocytes	0.67449079
Taf7(+)	Tenocytes	0.593347637
Tal1(+)	Tenocytes	0.99058589
Tbx3(+)	Tenocytes	1.050798023
Tbx4(+)	Tenocytes	0.661922612
Tbx5(+)	Tenocytes	2.117716904
Tbx6(+)	Tenocytes	0.934505405
Tcf12(+)	Tenocytes	0.662271825
Tcf4(+)	Tenocytes	0.484833815
Tcf7l1(+)	Tenocytes	1.071032724
Tead2(+)	Tenocytes	0.415354025
Tef(+)	Tenocytes	0.543165664
Tfap2c(+)	Tenocytes	0.426427297
Tfdp1(+)	Tenocytes	1.441405054
Tfe3(+)	Tenocytes	0.949916141
Thap1(+)	Tenocytes	1.172780641
Thap11(+)	Tenocytes	1.982642198
Thra(+)	Tenocytes	1.345387491
Timm8a1(+)	Tenocytes	1.602361473
Twist1(+)	Tenocytes	0.865554014
Twist2(+)	Tenocytes	1.677739248
Ubtf(+)	Tenocytes	0.341107879
Usf2(+)	Tenocytes	0.046550319
Xbp1(+)	Tenocytes	0.22707676
Xrcc4(+)	Tenocytes	0.049985713
Zbtb24(+)	Tenocytes	1.188399975
Zfhx3(+)	Tenocytes	0.643918585
Zfp105(+)	Tenocytes	1.603596496
Zfp110(+)	Tenocytes	0.488915551
Zfp13(+)	Tenocytes	1.391271921
Zfp143(+)	Tenocytes	0.76180932
Zfp148(+)	Tenocytes	0.997065074
Zfp189(+)	Tenocytes	0.550713712
Zfp202(+)	Tenocytes	0.627033607
Zfp217(+)	Tenocytes	1.45391828
Zfp219(+)	Tenocytes	1.408229634
Zfp266(+)	Tenocytes	0.155640733
Zfp281(+)	Tenocytes	0.251829992
Zfp282(+)	Tenocytes	1.177437379
Zfp316(+)	Tenocytes	1.446869808
Zfp324(+)	Tenocytes	0.817050073
Zfp354c(+)	Tenocytes	1.579870429
Zfp358(+)	Tenocytes	0.733712786
Zfp414(+)	Tenocytes	0.787924461
Zfp449(+)	Tenocytes	0.052849628
Zfp516(+)	Tenocytes	1.585385444
Zfp583(+)	Tenocytes	1.226230969
Zfp595(+)	Tenocytes	0.826856591
Zfp597(+)	Tenocytes	1.6365308
Zfp607b(+)	Tenocytes	0.271751638
Zfp612(+)	Tenocytes	0.666234072
Zfp64(+)	Tenocytes	2.043824882
Zfp652(+)	Tenocytes	0.52541077
Zfp664(+)	Tenocytes	1.186896437
Zfp691(+)	Tenocytes	1.799049392
Zfp712(+)	Tenocytes	1.165401952
Zfp729a(+)	Tenocytes	0.583540718
Zfp729b(+)	Tenocytes	0.205825095
Zfp780b(+)	Tenocytes	1.463621816
Zfp879(+)	Tenocytes	0.105919493
Zfp938(+)	Tenocytes	0.341668932
Zfp950(+)	Tenocytes	0.914731095
Zfp964(+)	Tenocytes	1.113215582
Zfp975(+)	Tenocytes	0.603498624
Zfx(+)	Tenocytes	0.533952748
Zscan29(+)	Tenocytes	1.959941953
Acaa1b(+)	Tenooblasts	0.805781924
Ahctf1(+)	Tenooblasts	1.147625547
Ahr(+)	Tenooblasts	1.382299001
Atf1(+)	Tenooblasts	0.566532758
Atf2(+)	Tenooblasts	0.770651145
Atf6(+)	Tenooblasts	0.22226408
Bach2(+)	Tenooblasts	1.332543749
Batf(+)	Tenooblasts	0.187342833
Bcl3(+)	Tenooblasts	0.820922242
Bclaf1(+)	Tenooblasts	1.055527341
Bdp1(+)	Tenooblasts	1.525867017
Bhlhe41(+)	Tenooblasts	0.131722112
Bmyc(+)	Tenooblasts	0.045799183
Brca1(+)	Tenooblasts	0.274634455
Brf1(+)	Tenooblasts	0.754091038
Brf2(+)	Tenooblasts	0.118643076
Bsx(+)	Tenooblasts	0.546741841
Carf(+)	Tenooblasts	1.827129502
Cbfb(+)	Tenooblasts	0.776887895
Cbx7(+)	Tenooblasts	0.863626876
Cebpe(+)	Tenooblasts	0.41260865
Cebpg(+)	Tenooblasts	1.158668249
Chd2(+)	Tenooblasts	1.497771599
Clock(+)	Tenooblasts	0.357655463
Cnot4(+)	Tenooblasts	0.043423408
Cpeb1(+)	Tenooblasts	0.572959887
Creb1(+)	Tenooblasts	0.671275145
Creb3l2(+)	Tenooblasts	1.220732764
Creb3l4(+)	Tenooblasts	1.257767097
Creb5(+)	Tenooblasts	0.279078546
Crem(+)	Tenooblasts	0.106393425
Ctcf(+)	Tenooblasts	1.259547801
Cxxc1(+)	Tenooblasts	0.559373958
Dbp(+)	Tenooblasts	0.128016198
Deaf1(+)	Tenooblasts	1.043772106
E2f1(+)	Tenooblasts	1.073550564
E2f2(+)	Tenooblasts	0.970819395
E2f3(+)	Tenooblasts	0.432755021
E2f4(+)	Tenooblasts	0.849569894
E2f6(+)	Tenooblasts	1.644506488
E2f7(+)	Tenooblasts	0.736951027
E2f8(+)	Tenooblasts	0.952733002
E4f1(+)	Tenooblasts	0.508153204
Egr4(+)	Tenooblasts	1.447011966
Elf1(+)	Tenooblasts	0.182599011
Elf2(+)	Tenooblasts	0.065344819
Elk1(+)	Tenooblasts	0.613381362
Elk4(+)	Tenooblasts	1.429804277
Ep300(+)	Tenooblasts	0.689386194
Erg(+)	Tenooblasts	0.284100673
Esr1(+)	Tenooblasts	0.014135428
Esrra(+)	Tenooblasts	0.550991618
Ets2(+)	Tenooblasts	1.195458589
Etv3(+)	Tenooblasts	0.3614613
Ezh2(+)	Tenooblasts	0.574236561
Fosl1(+)	Tenooblasts	0.48542442
Fosl2(+)	Tenooblasts	0.031433141
Foxa2(+)	Tenooblasts	0.293879639
Foxf1(+)	Tenooblasts	0.931599512
Foxf2(+)	Tenooblasts	1.661943774
Foxj2(+)	Tenooblasts	0.791244576
Foxj3(+)	Tenooblasts	0.73279311
Foxn3(+)	Tenooblasts	0.391840377
Foxo1(+)	Tenooblasts	0.177366727
Foxo3(+)	Tenooblasts	0.167619038
Foxp1(+)	Tenooblasts	1.167591232
Foxp2(+)	Tenooblasts	1.968174336
Gabpa(+)	Tenooblasts	1.077853579
Gabpb1(+)	Tenooblasts	0.120232583
Gata2(+)	Tenooblasts	0.402611677
Gata6(+)	Tenooblasts	1.616631722
Gfi1b(+)	Tenooblasts	1.567474049
Glis1(+)	Tenooblasts	0.570200236
Gm13212(+)	Tenooblasts	1.513029105
Gm14326(+)	Tenooblasts	0.179686497
Gm14403(+)	Tenooblasts	1.567289573
Gm14419(+)	Tenooblasts	0.862007736
Gm29609(+)	Tenooblasts	0.588302039
Gm3854(+)	Tenooblasts	0.887395171
Gmeb2(+)	Tenooblasts	1.845353637
Gsc(+)	Tenooblasts	1.192313967
Gtf2f1(+)	Tenooblasts	1.052264359
Hcfc1(+)	Tenooblasts	0.59189549
Hdac2(+)	Tenooblasts	0.558600044
Hdac6(+)	Tenooblasts	2.112907657
Helt(+)	Tenooblasts	0.672438507
Hic1(+)	Tenooblasts	1.155584388
Hinfp(+)	Tenooblasts	0.690754794
Hlf(+)	Tenooblasts	0.44681034
Hlx(+)	Tenooblasts	0.078545462
Hmgn3(+)	Tenooblasts	0.966034763
Hoxa3(+)	Tenooblasts	1.502024715
Hoxa5(+)	Tenooblasts	1.884176148
Hoxa6(+)	Tenooblasts	0.354402887
Hoxa7(+)	Tenooblasts	0.817393852
Hoxa9(+)	Tenooblasts	0.050767033
Hoxb3(+)	Tenooblasts	0.98665994
Hoxb5(+)	Tenooblasts	1.413628925
Hoxb7(+)	Tenooblasts	0.691179036
Hoxc4(+)	Tenooblasts	1.545628747
Hoxc9(+)	Tenooblasts	1.243519429
Hoxd1(+)	Tenooblasts	0.009407893
Hsf1(+)	Tenooblasts	0.40461732
Hsf2(+)	Tenooblasts	1.395918532
Hsf3(+)	Tenooblasts	1.194671345
Hsf4(+)	Tenooblasts	0.195840898
Ikzf1(+)	Tenooblasts	0.237932791
Irf1(+)	Tenooblasts	0.156408943
Irf2(+)	Tenooblasts	1.562157388
Irf3(+)	Tenooblasts	0.595658885
Irf5(+)	Tenooblasts	1.315141372
Irf7(+)	Tenooblasts	0.709068394
Irf8(+)	Tenooblasts	0.691521764
Irf9(+)	Tenooblasts	0.634380588
Kdm2b(+)	Tenooblasts	1.258133739
Kdm5a(+)	Tenooblasts	0.172405988
Kdm5b(+)	Tenooblasts	0.344674967
Klf1(+)	Tenooblasts	0.061346304
Klf16(+)	Tenooblasts	0.504816161
Klf3(+)	Tenooblasts	0.241556352
Klf4(+)	Tenooblasts	0.013713067
Klf5(+)	Tenooblasts	0.925053738
Klf7(+)	Tenooblasts	1.078131813
Lcor(+)	Tenooblasts	1.524188679
Lmo2(+)	Tenooblasts	0.402078069
Lyl1(+)	Tenooblasts	1.507262229
Maf(+)	Tenooblasts	0.560996101
Mafb(+)	Tenooblasts	1.082123714
Maff(+)	Tenooblasts	0.406920645
Max(+)	Tenooblasts	0.003120822
Maz(+)	Tenooblasts	1.390309873
Mecom(+)	Tenooblasts	1.167381449
Mecp2(+)	Tenooblasts	0.032463014
Mitf(+)	Tenooblasts	1.788801745
Mlxipl(+)	Tenooblasts	1.764254109
Msc(+)	Tenooblasts	1.136570812
Mtf1(+)	Tenooblasts	1.039982169
Mybl1(+)	Tenooblasts	0.056174781
Mybl2(+)	Tenooblasts	0.156245877
Myc(+)	Tenooblasts	0.893155695
Myog(+)	Tenooblasts	0.172861747
Nf1(+)	Tenooblasts	0.257781082
Nfat5(+)	Tenooblasts	0.08440984
Nfatc4(+)	Tenooblasts	0.271176557
Nfe2(+)	Tenooblasts	0.2890839
Nfe2l2(+)	Tenooblasts	0.359934164
Nfe2l3(+)	Tenooblasts	0.055884346
Nfia(+)	Tenooblasts	1.35207044
Nfil3(+)	Tenooblasts	1.612542634
Nfix(+)	Tenooblasts	0.602302936
Nfkb1(+)	Tenooblasts	1.031072816
Nfkb2(+)	Tenooblasts	0.346724566
Nfya(+)	Tenooblasts	0.526822513
Nfyb(+)	Tenooblasts	0.779763124
Nfyc(+)	Tenooblasts	0.488344943
Nkx6-1(+)	Tenooblasts	1.230482589
Nr1d2(+)	Tenooblasts	0.149792389
Nr1h2(+)	Tenooblasts	0.685953097
Nr2c2(+)	Tenooblasts	0.266982835
Nr2f1(+)	Tenooblasts	0.813208819
Nr2f2(+)	Tenooblasts	1.178297031
Onecut2(+)	Tenooblasts	0.508199584
Ovol3(+)	Tenooblasts	0.499677781
Patz1(+)	Tenooblasts	0.014511524
Pax1(+)	Tenooblasts	1.277091445
Pbx1(+)	Tenooblasts	0.891200418
Pbx3(+)	Tenooblasts	0.381034275
Pbx4(+)	Tenooblasts	0.860947383
Pknox1(+)	Tenooblasts	1.164093128
Pknox2(+)	Tenooblasts	0.03672361
Plag1(+)	Tenooblasts	2.092119544
Plagl1(+)	Tenooblasts	1.990106789
Polr3a(+)	Tenooblasts	1.471590797
Pou2af1(+)	Tenooblasts	0.37226682
Pou2f1(+)	Tenooblasts	1.147535443
Pou3f3(+)	Tenooblasts	0.147989336
Pou5f1(+)	Tenooblasts	0.138414224
Pparg(+)	Tenooblasts	1.812806732
Pqbp1(+)	Tenooblasts	0.992910604
Prdm16(+)	Tenooblasts	0.3228541
Rad21(+)	Tenooblasts	0.548291358
Rarb(+)	Tenooblasts	0.05432963
Rbbp5(+)	Tenooblasts	0.584594604
Rel(+)	Tenooblasts	0.616784939
Rela(+)	Tenooblasts	0.338413346
Relb(+)	Tenooblasts	0.699809224
Rest(+)	Tenooblasts	0.186654162
Rfx2(+)	Tenooblasts	1.137597339
Rfx3(+)	Tenooblasts	0.245501462
Rfx5(+)	Tenooblasts	0.156021703
Rorc(+)	Tenooblasts	0.235758037
Rxrb(+)	Tenooblasts	0.194493306
Rxrg(+)	Tenooblasts	0.810603547
Sall2(+)	Tenooblasts	1.467076835
Sall3(+)	Tenooblasts	0.229322547
Setdb1(+)	Tenooblasts	0.418117139
Sf1(+)	Tenooblasts	0.767902219
Shox2(+)	Tenooblasts	1.349894708
Sin3a(+)	Tenooblasts	1.568760735
Sirt6(+)	Tenooblasts	0.050801487
Six1(+)	Tenooblasts	1.179499554
Smarcc2(+)	Tenooblasts	1.109217376
Smc3(+)	Tenooblasts	0.79921147
Snai2(+)	Tenooblasts	1.509336328
Sox13(+)	Tenooblasts	0.653245304
Sox17(+)	Tenooblasts	1.59253555
Sox2(+)	Tenooblasts	0.346123531
Sox4(+)	Tenooblasts	0.651316268
Sox7(+)	Tenooblasts	1.541756441
Sox8(+)	Tenooblasts	0.822537371
Sp1(+)	Tenooblasts	1.251538047
Sp3(+)	Tenooblasts	1.263724011
Spi1(+)	Tenooblasts	1.402140744
Stat1(+)	Tenooblasts	0.558755727
Stat2(+)	Tenooblasts	1.357699101
Stat3(+)	Tenooblasts	1.715588859
Stat5a(+)	Tenooblasts	0.271086829
Stat6(+)	Tenooblasts	0.59105766
Supt20(+)	Tenooblasts	0.151231818
Taf1(+)	Tenooblasts	0.002682284
Taf7(+)	Tenooblasts	0.26682513
Tal1(+)	Tenooblasts	0.898520367
Tbl1xr1(+)	Tenooblasts	1.470330145
Tbx15(+)	Tenooblasts	1.787340733
Tbx18(+)	Tenooblasts	1.877560115
Tbx3(+)	Tenooblasts	0.377433468
Tbx4(+)	Tenooblasts	1.615604238
Tbx6(+)	Tenooblasts	0.995279814
Tcf12(+)	Tenooblasts	1.269610972
Tcf4(+)	Tenooblasts	1.505445545
Tcf7l1(+)	Tenooblasts	1.037180183
Tcf7l2(+)	Tenooblasts	1.285854338
Tead2(+)	Tenooblasts	0.750975726
Tead3(+)	Tenooblasts	0.857006257
Tef(+)	Tenooblasts	0.025594247
Tfap2a(+)	Tenooblasts	0.034143283
Tfap2c(+)	Tenooblasts	0.184540884
Tfap4(+)	Tenooblasts	1.54067337
Tfdp1(+)	Tenooblasts	0.146966148
Tfe3(+)	Tenooblasts	0.108205407
Tfeb(+)	Tenooblasts	0.222141721
Tgif1(+)	Tenooblasts	1.351487398
Thap1(+)	Tenooblasts	0.721785314
Thap11(+)	Tenooblasts	0.004521938
Thra(+)	Tenooblasts	0.786885278
Thrb(+)	Tenooblasts	0.315755571
Timm8a1(+)	Tenooblasts	0.033870121
Trp53(+)	Tenooblasts	1.235730288
Twist1(+)	Tenooblasts	0.848585734
Twist2(+)	Tenooblasts	0.403095792
Ubp1(+)	Tenooblasts	1.100657036
Ubtf(+)	Tenooblasts	1.503499987
Usf1(+)	Tenooblasts	0.867792226
Usf2(+)	Tenooblasts	0.53842906
Vezf1(+)	Tenooblasts	0.955400931
Xrcc4(+)	Tenooblasts	0.045833829
Yy1(+)	Tenooblasts	0.725053166
Zbtb24(+)	Tenooblasts	0.63385555
Zbtb7a(+)	Tenooblasts	0.465528394
Zbtb7b(+)	Tenooblasts	0.22637179
Zeb1(+)	Tenooblasts	0.945520176
Zfhx3(+)	Tenooblasts	1.023004144
Zfp110(+)	Tenooblasts	1.816833802
Zfp13(+)	Tenooblasts	0.912186615
Zfp143(+)	Tenooblasts	1.69382345
Zfp182(+)	Tenooblasts	2.13997176
Zfp189(+)	Tenooblasts	1.938221626
Zfp202(+)	Tenooblasts	1.523150067
Zfp217(+)	Tenooblasts	0.56970219
Zfp219(+)	Tenooblasts	0.108365691
Zfp248(+)	Tenooblasts	1.077134231
Zfp266(+)	Tenooblasts	1.790434907
Zfp281(+)	Tenooblasts	0.067014453
Zfp354b(+)	Tenooblasts	0.157375591
Zfp362(+)	Tenooblasts	0.375008677
Zfp369(+)	Tenooblasts	0.412054678
Zfp37(+)	Tenooblasts	0.820734845
Zfp414(+)	Tenooblasts	1.570212978
Zfp449(+)	Tenooblasts	1.013029913
Zfp454(+)	Tenooblasts	0.535121693
Zfp467(+)	Tenooblasts	1.441801035
Zfp516(+)	Tenooblasts	0.405941951
Zfp524(+)	Tenooblasts	1.225428333
Zfp583(+)	Tenooblasts	1.297560197
Zfp595(+)	Tenooblasts	1.588381762
Zfp597(+)	Tenooblasts	0.130419168
Zfp607a(+)	Tenooblasts	1.015772564
Zfp607b(+)	Tenooblasts	1.925574793
Zfp612(+)	Tenooblasts	0.321511691
Zfp652(+)	Tenooblasts	1.000867125
Zfp664(+)	Tenooblasts	1.158041254
Zfp697(+)	Tenooblasts	0.344446054
Zfp712(+)	Tenooblasts	0.307765478
Zfp729a(+)	Tenooblasts	0.267371033
Zfp760(+)	Tenooblasts	0.253956291
Zfp866(+)	Tenooblasts	1.250307485
Zfp931(+)	Tenooblasts	0.146147232
Zfp932(+)	Tenooblasts	0.680118268
Zfp950(+)	Tenooblasts	0.49858244
Zfp975(+)	Tenooblasts	1.822561285
Zhx1(+)	Tenooblasts	1.975846901
Zkscan4(+)	Tenooblasts	0.045037636
Zmiz1(+)	Tenooblasts	0.53268205
